# Supplementary material for: A quantitative trait variant in Gabra2 underlies increased methamphetamine stimulant sensitivity
Source: Genes Brain Behav. Author manuscript; Available in PMC 2022 Jun 1. (PMC9083095; doi:10.1111/gbb.12774)
Supplement: Supplementary Table 1 [file NIHMS1803240-supplement-Supplementary_Table_1.xlsx]

## Sheet: Sheet1
Chr	Position	Gene	dbSNP	Ref	C57BL_6NJ	Csq
5	29041902	-	rs387535379	TA	T	intergenic_variant
5	29101335	-	rs250893366	T	C	intergenic_variant
5	29129690	-	-	T	t/g	intergenic_variant
5	29159107	-	rs257945213;rs240580973	AATAG	aatagatag/agatag	intergenic_variant
5	29176494	-	-	CAAG	caag/c	intergenic_variant
5	29272003	Lmbr1	rs242693655	G	A	intron_variant
5	29334032	Lmbr1	-	T	t/g*	intron_variant downstream_gene_variant
5	29339490	Lmbr1	-	A	a/c*	intron_variant upstream_gene_variant
5	29457742	Nom1	-	T	t/g	downstream_gene_variant
5	29457761	Nom1	-	T	t/g	downstream_gene_variant
5	29486763	-	-	G	g/c	intergenic_variant
5	29618479	Ube3c	-	T	t/g	intron_variant
5	29619001	Ube3c	-	G	g/t	intron_variant
5	29619007	Ube3c	-	G	g/t	intron_variant
5	29619010	Ube3c	-	C	c/t	intron_variant
5	29637586	Ube3c	rs238468421;rs243735586	ACTTTCTTT	ACTTTCTTTCTTT	intron_variant
5	29649888	Ube3c	-	AT	A	intron_variant
5	29679000	Ube3c	-	C	c/a	downstream_gene_variant
5	29684780	-	-	C	c/g	intergenic_variant
5	29694896	-	rs259839610	AC	a	intergenic_variant
5	29709366	Gm26346	rs255327855	A	AAATT	upstream_gene_variant
5	29713665	Gm26346	rs46020288	G	T	downstream_gene_variant
5	29733805	Dnajb6	-	C	c/a*	upstream_gene_variant downstream_gene_variant
5	29740384	Dnajb6	-	T	t/c*	intron_variant upstream_gene_variant downstream_gene_variant
5	29793617	-	rs246225209	GC	G	intergenic_variant
5	29830817	-	-	CT	C	intergenic_variant
5	29838796	-	rs234998815	GCACA	GCA	intergenic_variant
5	29883263	-	rs579006052	T	t/g	intergenic_variant
5	29899641	-	-	G	g/t	intergenic_variant
5	29987169	-	rs225028487	A	AG	intergenic_variant
5	29987178	-	-	A	a/g	intergenic_variant
5	29987593	-	-	A	a/g	intergenic_variant
5	30058954	Tyms	rs263292752	A	T*	3_prime_utr_variant nmd_transcript_variant downstream_gene_variant
5	30068225	Tyms	rs252595676	A	a/c*	intron_variant nmd_transcript_variant downstream_gene_variant _
5	30072854	Tyms	rs254898165	AAAAATAAAATAAAATAAAAT	AAAAATAAAATAAAATAAAATAAAAT*	intron_variant nmd_transcript_variant upstream_gene_variant _
5	30075564	Tyms	rs236604885	C	CT	upstream_gene_variant
5	30140064	Hadha	-	T	t/g*	intron_variant _
5	30156615	Hadhb	rs247009414	AC	A*	intron_variant upstream_gene_variant _
5	30163788	Hadhb	-	G	g/t*	intron_variant _
5	30163799	Hadhb	-	C	c/t*	intron_variant _
5	30280930	Drc1	rs580963270	G	g/c	upstream_gene_variant
5	30339709	Drc1	rs254770954	T	A	intron_variant
5	30354278	Drc1	rs578963100	T	g	intron_variant
5	30355369	Drc1	-	T	t/g	intron_variant
5	30390207	Otof	rs221845343	C	CA*	intron_variant _
5	30434206	Otof	rs253822609;rs260014801	ACAGGGATG	ACAGGGATGCAGGGATG*	intron_variant _
5	30457984	Otof	-	A	a/c*	intron_variant _
5	30512211	Cib4	rs220260485	T	t/g*	intron_variant downstream_gene_variant
5	30558127	-	rs261314747	A	AAAGG	intergenic_variant
5	30579919	Gm9899	rs265664079;rs250974865	TGAGA	tga/t	upstream_gene_variant
5	30583207	Kcnk3	rs264926489	TG	T	upstream_gene_variant
5	30587895	Kcnk3	-	A	a/c	upstream_gene_variant
5	30623399	Kcnk3	rs45740668	T	C	3_prime_utr_variant
5	30632649	-	-	G	g/a	intergenic_variant
5	30664498	Cenpa	rs52249240	G	T*	upstream_gene_variant downstream_gene_variant
5	30666896	Cenpa	-	T	t/g*	5_prime_utr_variant nmd_transcript_variant upstream_gene_variant
5	30693550	-	-	T	t/c	intergenic_variant
5	30711507	Dpysl5	-	A	a/c	upstream_gene_variant
5	30713369	Dpysl5	rs228110147	GC	G	intron_variant
5	30770272	Dpysl5	rs257866537	CACAGACAGACAGACAG	CACAGACAGACAGACAGACAG	intron_variant
5	30781104	Dpysl5	rs52466666	T	G*	intron_variant _
5	30785002	Dpysl5	-	A	a/c*	intron_variant _
5	30834663	Mapre3	rs33348864	A	G*	intron_variant _
5	30881651	Tmem214	rs47033922	G	A	downstream_gene_variant
5	30881658	Tmem214	rs51614154	C	A	downstream_gene_variant
5	30881675	Tmem214	rs226821252	T	A	downstream_gene_variant
5	30881710	Tmem214	rs245712574	C	G	downstream_gene_variant
5	30881712	Tmem214	rs255054208	C	A	downstream_gene_variant
5	30932184	Cgref1	rs51901508	C	A	downstream_gene_variant
5	30937642	Cgref1	-	A	a/c	intron_variant
5	30972808	Tcf23	rs233204420	GTGTCTGTC	G	intron_variant
5	31009408	-	-	GC	G	intergenic_variant
5	31023169	-	-	G	g/t	intergenic_variant
5	31023172	-	-	G	g/t	intergenic_variant
5	31023178	-	-	G	g/t	intergenic_variant
5	31029176	-	-	TG	T	intergenic_variant
5	31030797	-	-	A	a/c	intergenic_variant
5	31034358	Slc5a6	rs224885818	G	T	downstream_gene_variant
5	31045796	Slc5a6	rs248605162	C	A*	intron_variant upstream_gene_variant
5	31048065	Slc5a6	-	A	a/c*	5_prime_utr_variant intron_variant upstream_gene_variant
5	31050971	Atraid	rs578362423	A	a/c*	intron_variant nmd_transcript_variant upstream_gene_variant _
5	31050975	Atraid	rs582286589	A	a/c*	intron_variant nmd_transcript_variant upstream_gene_variant _
5	31055891	Cad	-	T	t/g*	intron_variant downstream_gene_variant
5	31056494	Cad	-	A	a/c*	intron_variant downstream_gene_variant
5	31056497	Cad	-	A	a/c*	intron_variant downstream_gene_variant
5	31079625	Cad	rs52099542	C	A	downstream_gene_variant
5	31083861	Slc30a3	rs220116501	G	C	downstream_gene_variant
5	31087690	Slc30a3	-	GACAC	GAC*	intron_variant downstream_gene_variant
5	31101677	Slc30a3	rs33261881	C	A*	intron_variant upstream_gene_variant downstream_gene_variant
5	31106569	Dnajc5g	rs52154282	C	A*	intron_variant nmd_transcript_variant upstream_gene_variant
5	31116027	Trim54	rs234244869	T	C*	upstream_gene_variant downstream_gene_variant
5	31116029	Trim54	rs246891715	T	C*	upstream_gene_variant downstream_gene_variant
5	31148898	Gm29609	rs242544664	C	A*	intron_variant nmd_transcript_variant upstream_gene_variant downstream_gene_variant _
5	31167128	Gm29609	rs256757325	C	c/t*	intron_variant upstream_gene_variant downstream_gene_variant _
5	31196752	Snx17	rs255640486	C	CT*	intron_variant nmd_transcript_variant upstream_gene_variant downstream_gene_variant _
5	31200479	Zfp513	-	G	g/a*	synonymous_variant intron_variant upstream_gene_variant downstream_gene_variant _
5	31201037	Zfp513	rs248564165	C	T*	intron_variant upstream_gene_variant downstream_gene_variant
5	31268888	Ift172	rs228598388	C	A	intron_variant
5	31272582	Ift172	-	A	a/c	intron_variant
5	31420355	-	-	G	g/t	intergenic_variant
5	31420365	-	-	G	g/t	intergenic_variant
5	31480221	Zfp512	-	A	a/c	missense_variant
5	31547565	Slc4a1ap	rs245206448	TC	T*	intron_variant _
5	31592032	Mrpl33	rs218440350;rs211824906	GCACACACACACACACACACACACA	gcacacacacacacacacacaca/gcacacacacacacacacaca	upstream_gene_variant
5	31597298	Mrpl33	-	A	a/c*	intron_variant upstream_gene_variant _
5	31627892	Mrpl33	-	T	t/g*	intron_variant nmd_transcript_variant _
5	31732168	Bre	-	C	c/a*	intron_variant nmd_transcript_variant downstream_gene_variant _
5	31745084	Bre	-	A	a/c*	intron_variant nmd_transcript_variant _
5	31781116	Bre	-	T	t/g*	intron_variant nmd_transcript_variant upstream_gene_variant _
5	31811858	Bre	-	G	g/t*	intron_variant nmd_transcript_variant _
5	31865024	Bre	rs255543585;rs222786620	AACACACACACACACACACACACACACACACACAC	AACACACACACACACACACACACACACACAC*	intron_variant nmd_transcript_variant upstream_gene_variant _
5	31887308	Bre	-	C	c/g*	intron_variant nmd_transcript_variant _
5	31887416	Bre	-	T	t/g*	intron_variant nmd_transcript_variant _
5	31925949	Bre	-	A	a/c*	intron_variant nmd_transcript_variant _
5	31994804	Bre	-	G	g/a*	intron_variant nmd_transcript_variant _
5	32001969	Bre	-	A	a/c*	intron_variant nmd_transcript_variant downstream_gene_variant _
5	32024995	Bre	-	TC	T*	intron_variant nmd_transcript_variant
5	32101743	-	-	A	a/c	intergenic_variant
5	32134905	Fosl2	rs212193101	G	g/a	upstream_gene_variant
5	32139211	Fosl2	-	T	t/c	intron_variant
5	32159259	Fosl2	-	A	a/g	downstream_gene_variant
5	32159265	Fosl2	-	A	a/g	downstream_gene_variant
5	32167735	-	-	T	t/g	intergenic_variant
5	32180951	-	rs52254577	A	a/g	intergenic_variant
5	32184520	-	rs235752712	TC	T	intergenic_variant
5	32192308	-	-	T	t/g	intergenic_variant
5	32192311	-	-	A	a/g	intergenic_variant
5	32235114	Plb1	rs231484826	GT	G*	intron_variant upstream_gene_variant _
5	32258851	Plb1	-	G	g/a*	intron_variant _
5	32276308	Plb1	rs264354910	AATGG	a*	intron_variant _
5	32340920	Plb1	-	T	t/g	intron_variant
5	32347817	Plb1	-	T	t/c	intron_variant
5	32354201	Plb1	-	A	a/c*	intron_variant upstream_gene_variant _
5	32370945	Plb1	-	G	g/t	downstream_gene_variant
5	32424894	Gm5864	-	T	t/g	downstream_gene_variant
5	32426940	-	-	T	t/g	intergenic_variant
5	32451668	-	rs211790485	C	G	intergenic_variant
5	32451670	-	-	TGGTGG	T	intergenic_variant
5	32451677	-	-	C	g	intergenic_variant
5	32451678	-	-	T	a	intergenic_variant
5	32451680	-	-	T	a	intergenic_variant
5	32459218	Ppp1cb	-	T	t/g*	5_prime_utr_variant nmd_transcript_variant
5	32459595	Ppp1cb	-	T	t/g*	intron_variant nmd_transcript_variant
5	32518324	Gm15614	-	T	t/g*	intron_variant downstream_gene_variant _
5	32518340	Gm15614	-	T	t/g*	intron_variant downstream_gene_variant _
5	32519642	Gm15614	rs212976129	A	a/c*	intron_variant downstream_gene_variant _
5	32530081	Gm15614	-	C	c/a*	intron_variant _
5	32545721	Gm15614	-	GAAGA	G*	intron_variant _
5	32578718	Gm15614	-	A	a/c*	intron_variant _
5	32591119	Gm15614	rs262827166	T	t/c*	intron_variant _
5	32683186	Yes1	rs235760062	G	g/t	intron_variant
5	32715017	-	-	GA	ga/g	intergenic_variant
5	32715062	-	rs583985160	G	g/a	intergenic_variant
5	32715065	-	rs587580920	A	a/g	intergenic_variant
5	32715093	-	rs580056911	G	g/a	intergenic_variant
5	32716317	-	rs585649309	C	A	intergenic_variant
5	32717086	-	-	G	g/ga	intergenic_variant
5	32717395	-	-	A	a/g	intergenic_variant
5	32717401	-	-	G	g/a	intergenic_variant
5	32772368	Gm20671	-	C	c/a*	intron_variant nmd_transcript_variant _
5	32825212	Gm20671	rs47520936	C	A*	intron_variant nmd_transcript_variant
5	32849673	Prr14l	rs6357836	C	A	intron_variant
5	32849857	Prr14l	rs247566341	G	t	intron_variant
5	32856425	Prr14l	rs217330874	T	t/c	upstream_gene_variant
5	32858247	Prr14l	-	G	g/t	upstream_gene_variant
5	32858257	Prr14l	rs216936942	G	T	upstream_gene_variant
5	32859483	Depdc5	rs585470293	C	A	upstream_gene_variant
5	32866080	Depdc5	-	G	g/t*	intron_variant _
5	32908685	Depdc5	-	T	t/g*	intron_variant upstream_gene_variant downstream_gene_variant
5	32910407	Depdc5	rs214770648;rs214045932	CTCTTTCTTTCTTTCTT	CTCTTTCTTTCTTTCTTTCTT*	intron_variant upstream_gene_variant downstream_gene_variant
5	32913398	Depdc5	rs213043741	A	AC*	intron_variant upstream_gene_variant
5	32956668	Depdc5	rs215753317	G	g/t*	intron_variant nmd_transcript_variant downstream_gene_variant
5	33011789	-	rs217068024	T	t/g	intergenic_variant
5	33014173	Ywhah	rs237863774	TTCTCTCTCTCTCTCTC	TTCTCTCTCTCTC	upstream_gene_variant
5	33039279	-	-	G	g/a	intergenic_variant
5	33045538	-	-	G	g/t	intergenic_variant
5	33054370	-	-	TTTTCTTTCTTTC	TTTTCTTTCTTTCTTTC	intergenic_variant
5	33075005	Rpl35a-ps5	rs587229945	C	c/a	upstream_gene_variant
5	33100144	Slc5a1	-	T	t/c	upstream_gene_variant
5	33115700	Slc5a1	-	T	t/g	intron_variant
5	33179846	-	rs224179943	G	GAA	intergenic_variant
5	33179876	-	rs254468721	C	CA	intergenic_variant
5	33183305	-	rs253137431	TC	T	intergenic_variant
5	33183312	-	-	AC	A	intergenic_variant
5	33192817	-	rs246338404	TCACACACACA	tcaca/tca	intergenic_variant
5	33267578	Ctbp1	-	T	t/g	intron_variant
5	33299482	Gm20465	-	A	a/c*	intron_variant _
5	33335276	Maea	-	T	t/g	upstream_gene_variant
5	33377254	Uvssa	rs582892462	A	a/c*	upstream_gene_variant downstream_gene_variant
5	33426439	Nkx1-1	rs265584609	G	GC	downstream_gene_variant
5	33446197	-	-	A	a/c	intergenic_variant
5	33446360	-	rs238799992	GT	G	intergenic_variant
5	33504627	-	rs244494330	A	T	intergenic_variant
5	33504647	-	rs211928847	T	C	intergenic_variant
5	33562152	-	rs387578592;rs227213251	GAAATAAAT	GAAAT	intergenic_variant
5	33575675	-	-	A	a/c	intergenic_variant
5	33704799	-	-	T	t/g	intergenic_variant
5	33758823	Letm1	-	C	c/a*	intron_variant upstream_gene_variant
5	33758839	Letm1	-	C	c/a*	intron_variant upstream_gene_variant
5	33758849	Letm1	-	C	c/a*	intron_variant upstream_gene_variant
5	33758858	Letm1	-	C	c/a*	intron_variant upstream_gene_variant
5	33815649	-	rs245256484	C	CA	intergenic_variant
5	33824203	Whsc1	rs228527241	CTTTCTTTTCT	C	intron_variant
5	33902969	Nelfa	-	A	a/c*	intron_variant upstream_gene_variant downstream_gene_variant
5	33935101	Nelfa	-	T	t/a*	intron_variant _
5	33967435	-	rs33225650	T	C	intergenic_variant
5	34041993	Poln	rs52438577	G	C	intron_variant
5	34081754	Poln	-	AG	ag/a	intron_variant
5	34084389	Poln	-	CTG	ctg/c	intron_variant
5	34093982	Poln	-	A	a/g	intron_variant
5	34132287	Poln	rs585640957	C	A	intron_variant
5	34134602	Poln	-	GA	G	intron_variant
5	34134686	Poln	rs52286088	T	C	intron_variant
5	34134762	Poln	-	C	c/a	intron_variant
5	34172649	Haus3	rs236915921;rs387046281	GGTGTGTGTGTGTGTGTGTGTGTGTGTGTGT	ggtgtgtgtgtgtgtgtgtgtgtgtgt*	upstream_gene_variant downstream_gene_variant
5	34175964	Mxd4	-	C	c/t*	3_prime_utr_variant downstream_gene_variant
5	34180541	Mxd4	-	T	t/g	intron_variant
5	34191202	Mxd4	-	A	a/c*	upstream_gene_variant downstream_gene_variant
5	34210619	Zfyve28	-	G	g/t*	intron_variant downstream_gene_variant
5	34210627	Zfyve28	-	G	g/t*	intron_variant downstream_gene_variant
5	34226907	Zfyve28	-	A	a/g*	intron_variant _
5	34313519	-	-	T	t/g	intergenic_variant
5	34313666	-	-	A	a/c	intergenic_variant
5	34333024	Rnf4	-	C	c/t	upstream_gene_variant
5	34357698	Rnf4	rs50353155	G	T	downstream_gene_variant
5	34378036	Fam193a	-	G	g/t	intron_variant
5	34378045	Fam193a	rs585133400	G	g/t	intron_variant
5	34428381	Fam193a	rs227049800	C	CTG	intron_variant
5	34472236	Fam193a	-	A	a/c	intron_variant
5	34472240	Fam193a	-	A	a/c	intron_variant
5	34566967	Sh3bp2	rs245788610	TTTTA	T	downstream_gene_variant
5	34593953	Add1	-	G	g/a*	intron_variant _
5	34601175	Add1	-	A	a/g*	intron_variant upstream_gene_variant _
5	34614543	Add1	rs215977620	CG	C*	intron_variant upstream_gene_variant
5	34661660	Grk4	rs29513287	C	T*	intron_variant upstream_gene_variant
5	34727793	Grk4	-	T	t/g*	intron_variant _
5	34794645	Htt	-	TC	T*	intron_variant _
5	34800587	Htt	-	A	a/c*	intron_variant _
5	34903710	Htt	-	AAAAGAAAG	AAAAG*	intron_variant _
5	34934377	-	rs246641449	A	G	intergenic_variant
5	34977897	Rgs12	-	T	t/c*	intron_variant _
5	34995778	Rgs12	rs258432834	G	GC*	intron_variant upstream_gene_variant _
5	34995783	Rgs12	-	T	G*	intron_variant upstream_gene_variant _
5	35076916	Dok7	-	T	t/g*	intron_variant _
5	35209787	-	rs265195170	T	TTCTCTC	intergenic_variant
5	35241134	-	-	T	t/a	intergenic_variant
5	35259482	-	rs259653597	C	c/t	intergenic_variant
5	35259486	-	rs222803942	G	g/t	intergenic_variant
5	35259561	-	-	T	t/g	intergenic_variant
5	35279978	Adra2c	-	T	t/g	synonymous_variant
5	35289624	-	rs225267453	A	a/g	intergenic_variant
5	35376399	E130018O15Rik	-	C	c/t	downstream_gene_variant
5	35399574	Hmx1	rs234163278	A	C	intron_variant
5	35405813	-	rs579539228	C	G	intergenic_variant
5	35406593	-	-	GCCCCCC	GCCCCC	intergenic_variant
5	35455252	-	-	T	t/c	intergenic_variant
5	35466904	-	rs244619007	A	T	intergenic_variant
5	35483101	-	-	CAT	cat/c	intergenic_variant
5	35606748	Acox3	-	T	t/g*	intron_variant upstream_gene_variant
5	35607859	Acox3	-	T	t/g*	intron_variant _
5	35608828	Acox3	-	T	t/g*	intron_variant _
5	35628653	-	-	T	t/g	intergenic_variant
5	35631113	-	rs233321258	CTGTGTGTG	CTGTGTGTGTGTG	intergenic_variant
5	35654739	Htra3	-	T	t/c	intron_variant
5	35701259	Sh3tc1	rs256724446	G	A*	intron_variant nmd_transcript_variant _
5	35715301	Sh3tc1	-	T	t/c*	intron_variant nmd_transcript_variant _
5	35715305	Sh3tc1	-	T	t/c*	intron_variant nmd_transcript_variant _
5	35715312	Sh3tc1	rs579931017	A	a/c*	intron_variant nmd_transcript_variant _
5	35715323	Sh3tc1	-	A	a/c*	intron_variant nmd_transcript_variant _
5	35715327	Sh3tc1	-	G	g/c*	intron_variant nmd_transcript_variant _
5	35723728	Gm15650	-	A	a/g*	intron_variant nmd_transcript_variant upstream_gene_variant _
5	35754422	Ablim2	-	A	a/c	upstream_gene_variant
5	35811070	Ablim2	-	T	t/g*	intron_variant nmd_transcript_variant upstream_gene_variant
5	35814429	Ablim2	-	T	t/g*	5_prime_utr_variant intron_variant nmd_transcript_variant upstream_gene_variant
5	35939513	Afap1	rs250663101	A	a/c	intron_variant
5	35959812	Afap1	-	TAC	tac/tacac	intron_variant
5	36000345	Afap1	rs255051185	C	c/t*	3_prime_utr_variant downstream_gene_variant
5	36017582	Sorcs2	-	T	t/g	3_prime_utr_variant
5	36042624	Sorcs2	-	C	c/t	intron_variant
5	36042670	Sorcs2	-	TTCTCTCTCTCTC	TTCTCTCTCTC	intron_variant
5	36051267	Sorcs2	-	T	t/g	intron_variant
5	36085994	Sorcs2	-	T	t/g*	intron_variant _
5	36107440	Sorcs2	-	A	a/c*	intron_variant _
5	36161649	Sorcs2	rs260323380	A	a/c*	intron_variant _
5	36180200	Sorcs2	rs239514835	A	a/c*	intron_variant _
5	36187770	Sorcs2	rs217715655	C	c/g*	intron_variant _
5	36215958	Sorcs2	rs260927640	CT	ct/c*	intron_variant _
5	36215972	Sorcs2	-	C	c/t*	intron_variant _
5	36216033	Sorcs2	-	T	t/c*	intron_variant _
5	36216050	Sorcs2	rs582919182	A	a/c*	intron_variant _
5	36216052	Sorcs2	-	C	c/t*	intron_variant _
5	36216069	Sorcs2	rs580233028	T	t/c*	intron_variant _
5	36216074	Sorcs2	rs583647615	A	a/c*	intron_variant _
5	36249731	Sorcs2	-	TCTC	T*	intron_variant _
5	36278505	Sorcs2	-	C	c/g*	intron_variant _
5	36378209	Sorcs2	-	A	a/c*	intron_variant _
5	36396468	Sorcs2	-	T	t/g*	intron_variant _
5	36401829	Sorcs2	-	T	TTTTC	upstream_gene_variant
5	36408399	-	rs259043609	A	a/g	intergenic_variant
5	36517136	Tbc1d14	-	A	a/c*	intron_variant nmd_transcript_variant downstream_gene_variant _
5	36596706	D5Ertd579e	-	T	t/g*	intron_variant upstream_gene_variant downstream_gene_variant _
5	36596717	D5Ertd579e	-	T	t/g*	intron_variant upstream_gene_variant downstream_gene_variant _
5	36630471	D5Ertd579e	-	A	a/g	intron_variant
5	36630538	D5Ertd579e	-	C	c/t	intron_variant
5	36630780	D5Ertd579e	-	T	t/c	intron_variant
5	36660818	D5Ertd579e	-	A	a/g	intron_variant
5	36660890	D5Ertd579e	rs587034779	T	t/c	intron_variant
5	36660914	D5Ertd579e	-	A	a/g	intron_variant
5	36661124	D5Ertd579e	-	T	t/c	intron_variant
5	36661178	D5Ertd579e	-	A	a/g	intron_variant
5	36661308	D5Ertd579e	rs49141687	T	t/c	intron_variant
5	36661456	D5Ertd579e	rs51712933	C	c/t*	intron_variant downstream_gene_variant
5	36661474	D5Ertd579e	rs582234224	A	a/g*	intron_variant downstream_gene_variant
5	36661507	D5Ertd579e	rs585595319	A	a/g*	intron_variant downstream_gene_variant
5	36661573	D5Ertd579e	-	A	a/g*	intron_variant downstream_gene_variant
5	36661587	D5Ertd579e	-	G	g/c*	intron_variant downstream_gene_variant
5	36661606	D5Ertd579e	-	A	a/g*	intron_variant downstream_gene_variant
5	36775191	-	rs261399331	ACTCTCTCT	ACTCT	intergenic_variant
5	36778660	-	-	T	t/c	intergenic_variant
5	36797419	Mrfap1	-	T	t/g	upstream_gene_variant
5	36867905	36867907	insertion
5	36891177	Ppp2r2c	-	A	a/c	intron_variant
5	36893012	Ppp2r2c	rs257249177	AGTGTGTGTGT	agtgtgtgtgt/agtgtgtgtgtgt	intron_variant
5	36903193	Ppp2r2c	rs258380135	G	g/t	intron_variant
5	36921631	Ppp2r2c	rs211835834;rs242240800	ACCCTGCCCTGCCCTG	ACCCTGCCCTGCCCTGCCCTG	intron_variant
5	36924635	Ppp2r2c	-	T	t/g	intron_variant
5	36924674	Ppp2r2c	-	T	t/g	intron_variant
5	36931492	Ppp2r2c	-	T	t/g	intron_variant
5	37026971	Jakmip1	-	T	t/g	upstream_gene_variant
5	37026978	Jakmip1	-	T	t/g	upstream_gene_variant
5	37102720	Jakmip1	rs230785641	GTC	G	intron_variant
5	37120734	Jakmip1	-	A	a/c*	intron_variant upstream_gene_variant
5	37164848	-	rs255209908	AC	a	intergenic_variant
5	37176595	-	rs233139187	TCC	TC	intergenic_variant
5	37239021	Crmp1	rs220383037	CTTCTTTCTTTCT	cttctttct	upstream_gene_variant
5	37339332	Evc2	rs264745209	G	GT*	intron_variant upstream_gene_variant _
5	37361871	Evc2	-	A	a/c*	intron_variant _
5	37393310	Evc2	rs222134737	G	GA*	intron_variant downstream_gene_variant
5	37393791	Evc2	rs255070721	T	TG*	intron_variant downstream_gene_variant
5	37447637	Stk32b	rs214434081	CT	C	3_prime_utr_variant
5	37462750	Stk32b	-	A	a/c	intron_variant
5	37465383	Stk32b	-	G	g/a	intron_variant
5	37485380	Stk32b	-	AGGAG	aggag/a	intron_variant
5	37485406	Stk32b	rs221504560	T	G	intron_variant
5	37530733	Stk32b	rs249101573	A	a/c	intron_variant
5	37602014	Stk32b	rs212538703	C	T	intron_variant
5	37602062	Stk32b	rs254303585	G	T	intron_variant
5	37644210	Stk32b	-	A	a/c	intron_variant
5	37686858	Stk32b	-	G	g/a	intron_variant
5	37713301	Stk32b	-	A	a/g	intron_variant
5	37713307	Stk32b	-	A	a/g	intron_variant
5	37733304	Cytl1	rs242361512	GCACA	GCA	upstream_gene_variant
5	37747233	-	rs223877317;rs387121225	TAAAA	TAAA	intergenic_variant
5	37760023	-	-	TTCTCTCTCTCTCTCTCTC	ttctctctctctctctctc/ttctctctctctctc	intergenic_variant
5	37778325	-	-	A	AAAAG	intergenic_variant
5	37787817	-	-	A	a/c	intergenic_variant
5	37811071	-	-	G	g/t	intergenic_variant
5	37820673	Msx1	-	C	c/t*	3_prime_utr_variant downstream_gene_variant
5	37820681	Msx1	-	C	c/t*	3_prime_utr_variant downstream_gene_variant
5	37830297	-	-	T	t/c	intergenic_variant
5	37873590	-	rs387285574	T	C	intergenic_variant
5	37873606	-	-	C	c/t	intergenic_variant
5	37884955	-	rs585001342	G	g/t	intergenic_variant
5	37884958	-	-	C	c/t	intergenic_variant
5	37886467	-	rs226358837;rs212157052	CTGGATGGA	CTGGATGGATGGA	intergenic_variant
5	37959880	-	rs29560461	C	G	intergenic_variant
5	38070107	Stx18	-	A	a/t	intron_variant
5	38086493	Stx18	-	T	t/g*	intron_variant _
5	38240512	-	-	A	a/g	intergenic_variant
5	38260635	Tmem128	rs48873236	C	A*	intron_variant upstream_gene_variant _
5	38262310	Tmem128	rs108813759	C	A*	intron_variant upstream_gene_variant _
5	38267692	Tmem128	-	TC	T*	splice_region_variant intron_variant downstream_gene_variant
5	38277285	Otop1	rs45690706	C	G*	intron_variant upstream_gene_variant
5	38280435	Otop1	-	TC	T*	intron_variant _
5	38300085	Otop1	rs49325632	G	C*	missense_variant _
5	38300289	Otop1	rs223913170	TG	T*	splice_acceptor_variant frameshift_variant coding_sequence_variant _
5	38325105	Gm26560	rs236142408	TG	T*	upstream_gene_variant downstream_gene_variant
5	38325109	Gm26560	-	G	t*	upstream_gene_variant downstream_gene_variant
5	38337140	-	rs230066838	TACACACAC	tacacac/tacac	intergenic_variant
5	38356008	Slc2a9	-	GA	G*	intron_variant nmd_transcript_variant
5	38371784	Slc2a9	rs235717519	CCTTTCTTTCTTT	CCTTTCTTT*	intron_variant nmd_transcript_variant
5	38376475	Slc2a9	rs256873989	GC	G*	intron_variant nmd_transcript_variant
5	38376779	Slc2a9	rs107714041	G	T*	intron_variant nmd_transcript_variant
5	38391012	Slc2a9	rs253699835	C	A*	intron_variant nmd_transcript_variant _
5	38452029	Slc2a9	rs229758303	TACACACAC	TAC*	intron_variant nmd_transcript_variant _
5	38479489	Slc2a9	-	A	a/g*	intron_variant nmd_transcript_variant downstream_gene_variant _
5	38480364	Slc2a9	-	T	t/c*	intron_variant upstream_gene_variant downstream_gene_variant _
5	38486292	Slc2a9	rs264522344	A	a/g*	intron_variant upstream_gene_variant _
5	38486306	Slc2a9	-	A	a/g*	intron_variant upstream_gene_variant _
5	38486314	Slc2a9	-	G	g/c*	intron_variant upstream_gene_variant _
5	38486315	Slc2a9	-	G	g/a*	intron_variant upstream_gene_variant _
5	38486318	Slc2a9	rs224470549	A	a/g*	intron_variant upstream_gene_variant _
5	38486358	Slc2a9	-	A	a/g*	intron_variant upstream_gene_variant _
5	38486374	Slc2a9	rs585899886	G	g/a*	intron_variant upstream_gene_variant _
5	38486387	Slc2a9	rs579822636	G	g/a*	intron_variant upstream_gene_variant _
5	38486437	Slc2a9	rs585418095	A	a/g*	intron_variant upstream_gene_variant _
5	38486538	Slc2a9	rs52095363	T	t/g*	intron_variant upstream_gene_variant _
5	38500577	Slc2a9	rs108273845	G	C*	intron_variant _
5	38561443	Wdr1	-	A	a/c	intron_variant
5	38571384	4930421P07Rik	-	T	t/g	upstream_gene_variant
5	38579738	4930421P07Rik	-	A	a/g	downstream_gene_variant
5	38608185	-	rs33601779	G	T	intergenic_variant
5	38636578	-	-	C	c/g	intergenic_variant
5	38660201	-	rs222409924	GC	G	intergenic_variant
5	38660218	-	rs247740869	G	T	intergenic_variant
5	38660224	-	rs238891772	A	AC	intergenic_variant
5	38669397	Zfp518b	-	T	t/g*	3_prime_utr_variant downstream_gene_variant
5	38687563	Zfp518b	-	T	t/g	upstream_gene_variant
5	38688680	Zfp518b	-	A	a/c	upstream_gene_variant
5	38728900	Clnk	rs47886911	A	G	intron_variant
5	38729661	Clnk	-	ACC	AC	intron_variant
5	38752266	Clnk	rs243002271	A	T*	intron_variant downstream_gene_variant
5	38752267	Clnk	rs212985917	A	T*	intron_variant downstream_gene_variant
5	38752268	Clnk	rs236251166	A	C*	intron_variant downstream_gene_variant
5	38759708	Clnk	rs228115243	T	C	intron_variant
5	38830422	Clnk	rs229155671	TTCC	TCTCC	intron_variant
5	38853238	Clnk	-	A	a/c	intron_variant
5	38869221	Clnk	-	TTATCTATCTATC	TTATCTATC	intron_variant
5	38874256	Clnk	rs213100413	A	AT	intron_variant
5	38949002	-	rs226834231	T	t/c	intergenic_variant
5	39031689	-	-	C	c/t	intergenic_variant
5	39069280	-	rs47842264	G	A	intergenic_variant
5	39090842	-	rs257532723	G	T	intergenic_variant
5	39126551	-	-	T	t/g	intergenic_variant
5	39238787	-	-	G	g/t	intergenic_variant
5	39249312	-	-	A	a/c	intergenic_variant
5	39262052	-	rs260228009;rs218528778	GACACAC	gacacac/gacacacac	intergenic_variant
5	39300056	-	-	A	a/g	intergenic_variant
5	39348199	Gm25505	-	T	t/c	downstream_gene_variant
5	39389187	-	-	T	t/g	intergenic_variant
5	39389362	-	rs241013877	T	t/g	intergenic_variant
5	39457223	-	rs241180505	G	GT	intergenic_variant
5	39481751	-	rs107888253	C	G	intergenic_variant
5	39495574	-	rs583638723	C	T	intergenic_variant
5	39495576	-	-	T	t/c	intergenic_variant
5	39495586	-	rs587251342	T	c	intergenic_variant
5	39495590	-	rs581362125	T	c	intergenic_variant
5	39495593	-	rs585120604	C	t	intergenic_variant
5	39495594	-	rs580764839	T	c	intergenic_variant
5	39611846	Hs3st1	rs52304007	C	T	downstream_gene_variant
5	39710916	Hs3st1	rs29521958	A	T	intron_variant
5	39782707	-	-	TTCTC	ttc/t	intergenic_variant
5	39871795	-	-	A	a/c	intergenic_variant
5	39891936	-	-	ATATC	atatc/atatctatc	intergenic_variant
5	39933650	-	-	T	t/g	intergenic_variant
5	40103886	-	-	A	a/c	intergenic_variant
5	40129280	-	-	A	T	intergenic_variant
5	40148271	-	-	G	GGA	intergenic_variant
5	40157293	-	-	A	a/c	intergenic_variant
5	40218434	-	-	AC	A	intergenic_variant
5	40226328	-	-	T	t/c	intergenic_variant
5	40285820	-	rs231789388	C	A	intergenic_variant
5	40313917	-	rs252661812	T	A	intergenic_variant
5	40334962	-	-	T	t/g	intergenic_variant
5	40457601	-	rs261102125	A	a/c	intergenic_variant
5	40520487	-	-	A	a/c	intergenic_variant
5	40520505	-	-	T	t/c	intergenic_variant
5	40520513	-	rs219767697	A	C	intergenic_variant
5	40544243	-	rs579302705	A	a/c	intergenic_variant
5	40643643	-	rs239106222	G	GA	intergenic_variant
5	40643804	-	-	C	c/a	intergenic_variant
5	40705594	-	-	A	a/c	intergenic_variant
5	40752820	-	-	G	g/a	intergenic_variant
5	40761789	-	rs33508711	C	T	intergenic_variant
5	40765588	-	-	T	t/c	intergenic_variant
5	40814352	-	-	AATAGATAGATAG	aatagatag	intergenic_variant
5	40910049	-	-	TCTCC	tctcc/t	intergenic_variant
5	41045692	-	rs244034463	TTAGA	T	intergenic_variant
5	41049136	-	rs262300235;rs220181640	AG	agg	intergenic_variant
5	41061674	-	-	T	t/g	intergenic_variant
5	41088823	-	-	CCTTT	C	intergenic_variant
5	41098280	-	-	A	a/g	intergenic_variant
5	41130140	-	rs585630896	T	t/c	intergenic_variant
5	41199581	-	-	AAGAGAGAGAG	AAGAGAGAG	intergenic_variant
5	41251722	-	-	A	a/c	intergenic_variant
5	41273802	-	rs33396301	A	G	intergenic_variant
5	41336119	-	rs386842573	T	G	intergenic_variant
5	41336162	-	rs586624690	A	a/g	intergenic_variant
5	41336167	-	rs581258117	A	a/g	intergenic_variant
5	41342991	-	-	C	c/a	intergenic_variant
5	41376087	-	rs220225358	CTAAGAAAGT	C	intergenic_variant
5	41415342	-	rs260987621	GA	G	intergenic_variant
5	41451704	-	-	AC	A	intergenic_variant
5	41457844	-	-	A	a/c	intergenic_variant
5	41529075	-	rs247795652	A	a/agt	intergenic_variant
5	41574473	-	-	GGATA	G	intergenic_variant
5	41574605	-	-	A	a/agat	intergenic_variant
5	41589437	-	-	G	g/c	intergenic_variant
5	41589446	-	-	A	a/t	intergenic_variant
5	41589500	-	-	A	a/t	intergenic_variant
5	41589681	-	-	T	t/a	intergenic_variant
5	41589693	-	-	T	t/a	intergenic_variant
5	41589697	-	-	C	c/a	intergenic_variant
5	41602539	-	rs215343248	TC	T	intergenic_variant
5	41609933	-	rs224870163	CT	C	intergenic_variant
5	41620315	Rab28	-	T	t/g	downstream_gene_variant
5	41653477	Rab28	rs51101954	A	C	intron_variant
5	41686576	Rab28	rs227288919;rs237730555	TACAC	tacacacac/tacacac	intron_variant
5	41687311	Rab28	-	G	g/a	intron_variant
5	41711652	Rab28	-	T	t/g	upstream_gene_variant
5	41711672	Rab28	-	A	a/g	upstream_gene_variant
5	41711674	Rab28	-	T	t/g	upstream_gene_variant
5	41713797	-	-	T	t/g	intergenic_variant
5	41715549	-	-	A	a/agag	intergenic_variant
5	41753504	-	-	G	g/t	intergenic_variant
5	41760706	Nkx3-2	rs387794818	GGAAA	GGAAAGAAA	downstream_gene_variant
5	41775131	-	-	TTTCC	T	intergenic_variant
5	41811382	Bod1l	-	T	t/g	intron_variant
5	41812126	Bod1l	-	T	t/g	intron_variant
5	41874832	-	rs387246787;rs222629733	TAAA	taa	intergenic_variant
5	41909378	-	-	AT	A	intergenic_variant
5	41953439	-	rs241803485	TC	T	intergenic_variant
5	41953445	-	rs234378280	C	CA	intergenic_variant
5	41962594	-	-	GCCTT	G	intergenic_variant
5	41985021	-	-	T	t/g	intergenic_variant
5	42037108	-	-	G	g/t	intergenic_variant
5	42056528	-	rs265301536	ATCTCTCTCTCTCTCTCTC	atctctctctctctctctctctc/atctctctctctctctctctc	intergenic_variant
5	42080969	Gm16223	-	G	g/a	intron_variant
5	42080999	Gm16223	-	A	a/agaagaggag	intron_variant
5	42081010	Gm16223	rs257532826	G	g/a	intron_variant
5	42081023	Gm16223	-	A	a/g	intron_variant
5	42143130	Gm16223	-	T	t/g	intron_variant
5	42153518	Gm16223	-	G	g/a	intron_variant
5	42164916	Gm16223	-	A	a/c	intron_variant
5	42176573	Gm16223	-	G	g/a	intron_variant
5	42176666	Gm16223	-	AAATG	aaatg/a	intron_variant
5	42176670	Gm16223	rs220900916	G	g/a	intron_variant
5	42221624	Gm16223	rs578439646	T	t/c	downstream_gene_variant
5	42231255	-	-	TTCTCTCTCTC	TTCTCTCTC	intergenic_variant
5	42254544	-	-	T	t/g	intergenic_variant
5	42264714	-	-	T	t/g	intergenic_variant
5	42453261	-	rs586035054	A	T	intergenic_variant
5	42507228	-	rs33627540	T	G	intergenic_variant
5	42588787	-	-	GA	ga/g	intergenic_variant
5	42599376	-	-	GTCTCTCTCTCTC	GTCTCTCTCTC	intergenic_variant
5	42603186	-	-	A	a/c	intergenic_variant
5	42605685	-	-	T	t/g	intergenic_variant
5	42621724	-	-	G	g/a	intergenic_variant
5	42714479	-	rs585765914	C	c/t	intergenic_variant
5	42714483	-	-	C	c/t	intergenic_variant
5	42774987	-	rs387470155;rs224857399	CTGATGATGATGATGATGATGA	CTGATGATGATGATGA	intergenic_variant
5	42901485	-	-	T	t/g	intergenic_variant
5	42901490	-	rs586430483	T	t/g	intergenic_variant
5	42901497	-	-	T	t/g	intergenic_variant
5	42933503	-	-	A	a/t	intergenic_variant
5	42949409	-	-	T	TC	intergenic_variant
5	43014433	-	rs229306692	GT	G	intergenic_variant
5	43079686	-	rs262591927	G	GTAGA	intergenic_variant
5	43083135	-	rs46142132	T	C	intergenic_variant
5	43120048	-	rs586319595	G	g/a	intergenic_variant
5	43132945	-	rs239875709	TGATAGATAGATAGATAGATA	TGATAGATAGATAGATA	intergenic_variant
5	43139540	-	-	C	c/g	intergenic_variant
5	43203333	Gm7854	-	T	t/g*	intron_variant _
5	43245082	Cpeb2	-	G	g/t*	intron_variant _
5	43337022	-	-	C	c/a	intergenic_variant
5	43385557	-	rs33427029	G	A	intergenic_variant
5	43389027	-	-	CCTCT	c	intergenic_variant
5	43451518	-	-	T	t/g	intergenic_variant
5	43557921	C1qtnf7	rs108243162	T	C*	intron_variant upstream_gene_variant _
5	43571345	C1qtnf7	rs253229385	TG	T*	intron_variant _
5	43613201	C1qtnf7	-	T	t/g*	intron_variant downstream_gene_variant
5	43659549	Cc2d2a	-	T	t/g	upstream_gene_variant
5	43668634	Cc2d2a	rs46835784	A	G*	intron_variant upstream_gene_variant
5	43668865	Cc2d2a	-	T	t/g*	intron_variant upstream_gene_variant
5	43668876	Cc2d2a	-	T	t/g*	intron_variant upstream_gene_variant
5	43693672	Cc2d2a	-	C	c/g*	intron_variant upstream_gene_variant downstream_gene_variant
5	43693734	Cc2d2a	rs580058677	A	G*	intron_variant upstream_gene_variant downstream_gene_variant
5	43720944	Cc2d2a	rs584366211	T	t/a*	intron_variant downstream_gene_variant
5	43731423	Cc2d2a	rs585563125	C	c/a	intron_variant
5	43780529	Fbxl5	rs230061067	CT	C*	intron_variant _
5	43787810	Fbxl5	-	T	t/c	intron_variant
5	43861701	-	-	T	t/c	intergenic_variant
5	43900116	Cd38	rs246389939	ATT	AT	intron_variant
5	43942484	Gm5292	rs235702348	C	c/t	downstream_gene_variant
5	43953595	-	-	T	t/g	intergenic_variant
5	43962413	-	rs52074443	G	t	intergenic_variant
5	44076918	Prom1	-	A	a/c	intron_variant
5	44165201	-	-	A	a/c	intergenic_variant
5	44241407	-	-	A	a/c	intergenic_variant
5	44280764	-	-	TCCCCCTCCCC	TCTCCCC	intergenic_variant
5	44332725	-	-	AAAAGAAAGAAAG	AAAAGAAAG	intergenic_variant
5	44337174	-	-	A	a/c	intergenic_variant
5	44337180	-	-	T	t/c	intergenic_variant
5	44368478	-	-	A	a/g	intergenic_variant
5	44500991	Ldb2	rs51438968	A	G	intron_variant
5	44550797	Ldb2	rs251226979	TACACACACACACACACACACACACACACAC	tacacacacacacacacacacacacac/tacacacacacacacacacacacac	intron_variant
5	44594208	Ldb2	-	CTCTT	C	intron_variant
5	44704302	Ldb2	rs584350876	G	C	intron_variant
5	44704307	Ldb2	-	G	C	intron_variant
5	44792795	Ldb2	rs251089012	CAACAA	C	intron_variant
5	44818656	-	-	G	g/a	intergenic_variant
5	44825682	-	-	G	g/t	intergenic_variant
5	44837610	-	rs237458984;rs221731743	TGATAGATA	TGATA	intergenic_variant
5	44838773	-	rs586531097	A	a/c	intergenic_variant
5	44923464	-	rs240239303	CATCTATCT	CATCTATCTATCT	intergenic_variant
5	44938902	-	rs387891094;rs243876261	GAATAATAATAATAAT	gaataataat/gaataat	intergenic_variant
5	44958180	-	-	A	a/c	intergenic_variant
5	44958196	-	-	A	a/c	intergenic_variant
5	45014303	-	rs261686612;rs248315574	TG	T	intergenic_variant
5	45019031	-	-	T	t/g	intergenic_variant
5	45019037	-	-	C	c/g	intergenic_variant
5	45086667	-	-	GGAGAGAGAGA	GGAGAGAGAGAGA	intergenic_variant
5	45106921	-	rs387179228	G	a	intergenic_variant
5	45151735	4930435H24Rik	-	T	t/a	downstream_gene_variant
5	45160956	4930435H24Rik	rs263235082	G	C	intron_variant
5	45164454	4930435H24Rik	-	T	t/g	intron_variant
5	45227411	-	-	T	t/g	intergenic_variant
5	45230696	-	-	G	g/a	intergenic_variant
5	45259642	-	rs215154232;rs261428286	TAATAAATA	T	intergenic_variant
5	45320702	-	-	A	a/g	intergenic_variant
5	45352061	-	rs247843876	GGATAGATAGATA	GGATAGATAGATAGATA	intergenic_variant
5	45387133	-	rs257844560	G	g/c	intergenic_variant
5	45400651	-	-	G	g/a	intergenic_variant
5	45450206	Qdpr	-	A	a/c*	5_prime_utr_variant upstream_gene_variant
5	45521193	Med28	-	T	t/g*	intron_variant upstream_gene_variant _
5	45534758	Fam184b	-	C	c/g	intron_variant
5	45549115	Fam184b	rs387164139	TC	T	intron_variant
5	45573533	Fam184b	-	T	t/g	intron_variant
5	45758251	Lcorl	-	G	g/t*	intron_variant nmd_transcript_variant
5	45758258	Lcorl	-	G	g/t*	intron_variant nmd_transcript_variant
5	45758262	Lcorl	-	G	g/t*	intron_variant nmd_transcript_variant
5	45785435	Lcorl	-	T	TACAC*	intron_variant nmd_transcript_variant _
5	45816371	Lcorl	-	A	a/c*	intron_variant nmd_transcript_variant _
5	45841356	Lcorl	rs237377955	GA	G*	intron_variant nmd_transcript_variant _
5	45854681	Lcorl	-	C	c/a*	intron_variant nmd_transcript_variant _
5	45970436	-	-	G	g/t	intergenic_variant
5	45985067	45986602	deletion
5	46056166	-	rs579120289	T	t/g	intergenic_variant
5	46077765	-	rs225440681;rs260419340	TCACACACACACACACACACACACACA	TCACACACACACACACACACACACACACACA	intergenic_variant
5	46091676	-	rs227152049	CCTTCTCTTCT	CCTTCT	intergenic_variant
5	46091882	-	rs387678008;rs228856811	CATCTATCTATCTATCTATCTATCT	CATCTATCTATCTATCTATCT	intergenic_variant
5	46111339	-	-	GACAC	GAC	intergenic_variant
5	46152961	-	rs244844904	AT	A	intergenic_variant
5	46156843	-	rs234973939	A	AG	intergenic_variant
5	46193132	-	rs51395450	T	A	intergenic_variant
5	46193224	-	rs52342932	T	A	intergenic_variant
5	46208817	-	rs233504272	T	t/g	intergenic_variant
5	46286450	-	-	G	g/a	intergenic_variant
5	46286460	-	-	C	c/t	intergenic_variant
5	46301607	-	rs238040358	C	A	intergenic_variant
5	46306893	-	rs237307839	CATCT	C	intergenic_variant
5	46331312	-	-	T	tc	intergenic_variant
5	46346032	-	-	TTATCTATC	TTATCTATCTATC	intergenic_variant
5	46354318	-	-	GCTCTCT	g/gctct	intergenic_variant
5	46454988	-	-	T	t/g	intergenic_variant
5	46525938	-	rs581848815	A	a/t	intergenic_variant
5	46601901	-	-	T	t/c	intergenic_variant
5	46603725	-	-	C	c/a	intergenic_variant
5	46664190	-	-	G	g/a	intergenic_variant
5	46747501	-	-	C	c/a	intergenic_variant
5	46747517	-	-	C	c/a	intergenic_variant
5	46747653	-	rs582506807	C	c/a	intergenic_variant
5	46747671	-	rs585666678	C	c/a	intergenic_variant
5	46747715	-	rs583657924	C	c/a	intergenic_variant
5	46747757	-	rs586394995	C	A	intergenic_variant
5	46800704	-	-	G	g/t	intergenic_variant
5	46815425	-	rs579473436	A	T	intergenic_variant
5	46818529	-	-	G	g/t	intergenic_variant
5	46856741	-	-	A	a/t	intergenic_variant
5	46858161	-	-	TACAC	TAC	intergenic_variant
5	46886677	-	rs225228743	C	c/a	intergenic_variant
5	46886695	-	rs243820586	C	a	intergenic_variant
5	46954757	-	-	TG	tg/t	intergenic_variant
5	47018178	-	rs218857218	T	t/c	intergenic_variant
5	47038774	-	-	TTATCTATCTATCTATC	TTATCTATCTATCTATCTATC	intergenic_variant
5	47055516	-	rs216035616	T	TC	intergenic_variant
5	47112318	-	-	T	t/g	intergenic_variant
5	47145436	-	rs262790913	GTATTATC	GTATC	intergenic_variant
5	47194193	-	-	C	c/a	intergenic_variant
5	47194205	-	-	A	a/t	intergenic_variant
5	47194215	-	-	A	a/t	intergenic_variant
5	47194225	-	-	T	t/a	intergenic_variant
5	47194278	-	-	C	c/t	intergenic_variant
5	47289366	-	-	T	t/ttatc	intergenic_variant
5	47332467	-	-	G	g/c	intergenic_variant
5	47332473	-	-	T	t/c	intergenic_variant
5	47332476	-	-	A	a/c	intergenic_variant
5	47336176	-	-	T	t/g	intergenic_variant
5	47371911	-	rs225636967	C	c/t	intergenic_variant
5	47376663	-	rs228590305	A	G	intergenic_variant
5	47382521	-	rs229405472	AC	A	intergenic_variant
5	47387710	-	-	T	t/g	intergenic_variant
5	47447936	-	rs240564990	G	g/t	intergenic_variant
5	47482386	-	-	A	a/c	intergenic_variant
5	47486471	-	-	T	t/g	intergenic_variant
5	47499337	-	rs252554179	GT	G	intergenic_variant
5	47507347	-	rs258833629	CAGAGAGAG	cagagag/cagag	intergenic_variant
5	47627528	-	rs232281618	AAATAATAATAATAATAATAAT	AAATAATAATAATAAT	intergenic_variant
5	47705539	-	-	T	t/tcc	intergenic_variant
5	47705944	-	-	CAAAAA	CAAAA	intergenic_variant
5	47740019	-	-	C	c/t	intergenic_variant
5	47740044	-	rs218966428	G	T	intergenic_variant
5	47773497	-	rs264907051	CA	ca/c	intergenic_variant
5	47802361	-	rs45848928	G	A	intergenic_variant
5	47929926	-	-	T	t/g	intergenic_variant
5	47929936	-	-	A	a/g	intergenic_variant
5	47929938	-	-	T	t/g	intergenic_variant
5	47977929	-	-	T	t/a	intergenic_variant
5	47982268	Slit2	rs213829742	T	TG	upstream_gene_variant
5	47982625	Slit2	rs52118750	A	G	upstream_gene_variant
5	48026330	Slit2	rs578791863	C	c/t*	intron_variant nmd_transcript_variant _
5	48028519	Slit2	rs213984501	TC	T*	intron_variant nmd_transcript_variant _
5	48070578	Slit2	-	A	a/c*	intron_variant nmd_transcript_variant _
5	48129454	Slit2	rs231222583	T	TA*	intron_variant nmd_transcript_variant _
5	48152373	Slit2	rs29678613	C	A*	intron_variant nmd_transcript_variant _
5	48216142	Slit2	-	AG	A*	intron_variant nmd_transcript_variant _
5	48243438	Slit2	rs33151009	A	G*	intron_variant nmd_transcript_variant downstream_gene_variant _
5	48245170	Slit2	-	C	c/t*	intron_variant nmd_transcript_variant upstream_gene_variant _
5	48245175	Slit2	-	C	c/t*	intron_variant nmd_transcript_variant upstream_gene_variant _
5	48278268	Slit2	rs234584730	ATGTGTGTGTGTGTGTGTGTGTG	ATGTGTGTGTGTGTGTGTGTG*	intron_variant nmd_transcript_variant upstream_gene_variant _
5	48325524	-	rs221654120	C	A	intergenic_variant
5	48371836	Pacrgl	rs231593931	A	a/c	upstream_gene_variant
5	48372657	Pacrgl	-	A	a/c	intron_variant
5	48377374	Pacrgl	rs230178563	G	GA	intron_variant
5	48428366	Kcnip4	rs259014806	A	AC	intron_variant
5	48484277	Kcnip4	rs50274201	C	A	intron_variant
5	48495736	Kcnip4	rs578385119	T	t/g*	intron_variant upstream_gene_variant
5	48536562	Kcnip4	rs583531793	T	t/g	intron_variant
5	48606231	Kcnip4	-	G	g/a	intron_variant
5	48606234	Kcnip4	-	C	c/a	intron_variant
5	48606251	Kcnip4	-	T	t/g	intron_variant
5	48650179	Kcnip4	rs261785524	GA	G	intron_variant
5	48698185	Kcnip4	rs230493300;rs228251820	GGTGTGTGTGTGTGTGTGTGTGTGT	ggtgtgtgtgtgtgtgtgt/ggtgtgtgtgtgtgtgt	intron_variant
5	48768554	Kcnip4	-	A	a/c	intron_variant
5	48780602	Kcnip4	rs254262974	TTTTC	T	intron_variant
5	48834451	Kcnip4	rs221585983	AT	A	intron_variant
5	48859694	Kcnip4	rs247442918	CTCTTTCTT	ctctt	intron_variant
5	48964393	Kcnip4	-	G	g/t	intron_variant
5	48972413	Kcnip4	rs265042865	CTTTGT	C	intron_variant
5	49015839	Kcnip4	-	ATTTTT	atttt	intron_variant
5	49110558	Kcnip4	rs33552256	T	C	intron_variant
5	49114643	Kcnip4	-	G	g/t	intron_variant
5	49114648	Kcnip4	-	G	g/t	intron_variant
5	49114653	Kcnip4	-	G	g/t	intron_variant
5	49114660	Kcnip4	-	G	g/t	intron_variant
5	49130019	Kcnip4	-	G	g/a	intron_variant
5	49131082	Kcnip4	-	G	g/t	intron_variant
5	49218248	Kcnip4	-	G	g/a	intron_variant
5	49232819	Kcnip4	rs239370480;rs221407885	AGGG	AGG	intron_variant
5	49249996	Kcnip4	-	CCCTT	C	intron_variant
5	49261521	Kcnip4	rs266204423	G	GT	intron_variant
5	49340342	Kcnip4	rs234670648;rs260545582	GAAA	GAAAA	intron_variant
5	49402620	Kcnip4	-	T	t/g	intron_variant
5	49431228	Kcnip4	-	A	a/c	intron_variant
5	49461836	Kcnip4	-	G	g/t	intron_variant
5	49524963	Kcnip4	-	A	a/c	upstream_gene_variant
5	49556511	Gm5555	rs254879887	TAAGAAAGA	TAAGA	downstream_gene_variant
5	49586142	-	-	A	a/c	intergenic_variant
5	49586160	-	-	C	c/a	intergenic_variant
5	49616940	-	-	A	a/c	intergenic_variant
5	49629016	-	-	A	a/c	intergenic_variant
5	49717892	-	-	C	c/a	intergenic_variant
5	49729372	-	-	C	c/a	intergenic_variant
5	49798820	-	-	C	c/a	intergenic_variant
5	49802063	-	rs49905939	G	g/t	intergenic_variant
5	49802073	-	rs235181897	G	g/t	intergenic_variant
5	49817576	-	rs108340311	C	c/a	intergenic_variant
5	49817593	-	-	C	c/a	intergenic_variant
5	49832180	-	-	A	a/g	intergenic_variant
5	49832189	-	rs251645385	A	a/g	intergenic_variant
5	49832198	-	rs214434608	G	g/a	intergenic_variant
5	49832207	-	rs583171584	G	g/a	intergenic_variant
5	49934668	-	rs387757284	TG	t	intergenic_variant
5	49934705	-	-	AC	a	intergenic_variant
5	49934760	-	rs214063681	TG	T	intergenic_variant
5	49934786	-	rs45905386	G	T	intergenic_variant
5	49934825	-	rs254637904	CG	C	intergenic_variant
5	50038037	Gpr125	rs587001120	T	t/g	intron_variant
5	50049016	Gpr125	-	C	c/a	intron_variant
5	50140788	-	rs243068359;rs260709168	ATTTGTTTTTGTTTTTGTTTTTGTT	ATTTGTTTTTGTTTTTGTTTTTGTTTTTGTT	intergenic_variant
5	50266283	-	-	T	t/g	intergenic_variant
5	50300991	-	-	T	t/g	intergenic_variant
5	50302056	-	-	T	t/g	intergenic_variant
5	50327027	-	rs237958836	A	AT	intergenic_variant
5	50357633	-	rs52319579	T	t/c	intergenic_variant
5	50357660	-	-	TTC	ttc/t	intergenic_variant
5	50358813	-	-	T	t/g	intergenic_variant
5	50383759	-	-	TC	T	intergenic_variant
5	50385283	-	-	ACCCCC	ACCC	intergenic_variant
5	50389015	-	rs47193388	T	A	intergenic_variant
5	50395566	-	-	TC	T	intergenic_variant
5	50470745	-	-	T	t/g	intergenic_variant
5	50508626	-	-	A	a/c	intergenic_variant
5	50537359	-	-	T	t/g	intergenic_variant
5	50547461	-	-	A	a/c	intergenic_variant
5	50567204	-	rs215591425;rs264051974	TGG	tggg	intergenic_variant
5	50612152	-	rs46192916	C	T	intergenic_variant
5	50643101	-	-	A	a/g	intergenic_variant
5	50650882	-	-	A	a/c	intergenic_variant
5	50718369	-	-	C	c/a	intergenic_variant
5	50927530	-	-	A	a/c	intergenic_variant
5	50947200	-	rs29629697	T	C	intergenic_variant
5	50953631	-	rs230457985	C	G	intergenic_variant
5	50960022	-	-	T	t/g	intergenic_variant
5	50966992	-	-	T	t/g	intergenic_variant
5	50993022	-	-	ATGTGTGTGTG	atgtg/atg	intergenic_variant
5	50995999	-	-	A	a/c	intergenic_variant
5	51108007	-	-	G	g/a	intergenic_variant
5	51115350	-	-	T	t/g	intergenic_variant
5	51150669	-	rs585004311	A	G	intergenic_variant
5	51202212	-	-	GC	G	intergenic_variant
5	51210249	-	-	C	c/t	intergenic_variant
5	51256738	-	-	A	a/g	intergenic_variant
5	51259387	-	-	C	c/a	intergenic_variant
5	51263836	-	rs239956393;rs229663519	GACACACACACACACAC	GACACACACACACAC	intergenic_variant
5	51293693	-	-	CTCTG	ctctg/c	intergenic_variant
5	51332753	-	rs29728257	A	G	intergenic_variant
5	51353229	-	-	T	t/g	intergenic_variant
5	51398675	-	-	C	c/g	intergenic_variant
5	51408940	-	rs582170944	C	c/t	intergenic_variant
5	51422135	-	rs235406160	C	CT	intergenic_variant
5	51457456	Ppargc1a	-	T	t/g*	3_prime_utr_variant downstream_gene_variant
5	51489082	Ppargc1a	rs258227660	AATAG	A*	intron_variant nmd_transcript_variant downstream_gene_variant
5	51494088	Ppargc1a	rs215477603;rs224537708	ACCC	ACCCC*	intron_variant nmd_transcript_variant downstream_gene_variant
5	51545903	Ppargc1a	rs3704725	T	C*	intron_variant nmd_transcript_variant
5	51547297	Ppargc1a	-	ATGTGTG	A*	intron_variant nmd_transcript_variant
5	51562101	Ppargc1a	rs585705780	G	g/c	intron_variant
5	51566248	Ppargc1a	-	A	a/c	intron_variant
5	51619351	-	-	G	g/t	intergenic_variant
5	51627344	-	-	TC	T	intergenic_variant
5	51642306	-	rs222662473	GAAGAAAGAAAGA	GAAGAAAGA	intergenic_variant
5	51649198	-	-	G	a	intergenic_variant
5	51649228	-	rs214433141	A	a/g	intergenic_variant
5	51668658	-	-	C	c/a	intergenic_variant
5	51722484	-	-	TC	T	intergenic_variant
5	51744721	-	-	T	t/c	intergenic_variant
5	51746510	-	-	TG	T	intergenic_variant
5	51749060	-	rs224551431	GC	G	intergenic_variant
5	51821128	-	-	G	g/a	intergenic_variant
5	51890324	-	-	G	g/a	intergenic_variant
5	51969213	-	-	T	t/g	intergenic_variant
5	52141434	-	rs248562924	CGG	C	intergenic_variant
5	52191897	9230114K14Rik	rs265911688	TC	T*	intron_variant upstream_gene_variant _
5	52192779	9230114K14Rik	-	T	G*	intron_variant upstream_gene_variant _
5	52193991	9230114K14Rik	rs252882116	G	g/t*	intron_variant upstream_gene_variant _
5	52216495	-	-	T	t/g	intergenic_variant
5	52285052	-	rs230459390	G	T	intergenic_variant
5	52308179	-	rs260510579;rs242297696	GGAGAGA	ggagaga/ggagagaga	intergenic_variant
5	52340286	Gm25601	rs33418019	T	C	downstream_gene_variant
5	52378419	Ccdc149	-	T	t/g	intron_variant
5	52408120	Ccdc149	-	C	c/a	intron_variant
5	52408137	Ccdc149	-	C	c/a	intron_variant
5	52416240	Ccdc149	-	A	a/c	intron_variant
5	52510596	-	rs263968588	TG	T	intergenic_variant
5	52510615	-	-	A	a/c	intergenic_variant
5	52511727	-	-	AAAGG	A	intergenic_variant
5	52528052	-	-	T	t/c	intergenic_variant
5	52531104	-	-	A	a/c	intergenic_variant
5	52543618	Lgi2	rs224926815	T	TGTGC	intron_variant
5	52551837	Lgi2	-	A	a/c	intron_variant
5	52628312	-	-	T	t/g	intergenic_variant
5	52637230	Sepsecs	-	A	a/c	downstream_gene_variant
5	52669651	Sepsecs	-	A	a/c*	missense_variant nmd_transcript_variant upstream_gene_variant
5	52720692	-	rs52440710	C	T	intergenic_variant
5	52720725	-	rs47789242	C	G	intergenic_variant
5	52729545	-	rs214034042	CAGAGAG	C	intergenic_variant
5	52738304	Pi4k2b	rs238978532	A	a/g	upstream_gene_variant
5	52740952	Pi4k2b	rs51603439	G	C	upstream_gene_variant
5	52847790	Anapc4	-	A	a/c*	intron_variant nmd_transcript_variant upstream_gene_variant _
5	52858176	Anapc4	-	T	t/g*	intron_variant nmd_transcript_variant upstream_gene_variant _
5	52890208	-	rs239673616	TG	T	intergenic_variant
5	53031283	-	-	G	g/t	intergenic_variant
5	53032157	-	rs227827441	T	C	intergenic_variant
5	53048826	Gm17182	-	A	a/c*	intron_variant upstream_gene_variant _
5	53084247	-	-	A	a/c	intergenic_variant
5	53085001	-	-	T	t/g	intergenic_variant
5	53085007	-	-	T	t/g	intergenic_variant
5	53085014	-	-	T	t/g	intergenic_variant
5	53144864	Sel1l3	-	A	a/c*	intron_variant downstream_gene_variant
5	53152905	Sel1l3	-	G	g/a	intron_variant
5	53152991	Sel1l3	-	C	c/a	intron_variant
5	53175844	Sel1l3	-	T	t/g	intron_variant
5	53213421	Sel1l3	rs584125880	A	a/c	5_prime_utr_variant
5	53228666	-	rs245840845	GTTTCTTTC	GTTTCTTTCTTTC	intergenic_variant
5	53245143	-	rs581921063	C	c/a	intergenic_variant
5	53255770	-	-	CGTATGTATGTATGTATGTAT	CGTATGTATGTATGTAT	intergenic_variant
5	53273847	Smim20	-	A	a/c*	intron_variant nmd_transcript_variant upstream_gene_variant
5	53273945	Smim20	-	A	a/c*	intron_variant nmd_transcript_variant upstream_gene_variant
5	53291756	-	-	G	g/t	intergenic_variant
5	53291917	-	-	A	a/c	intergenic_variant
5	53306437	-	rs262461643;rs218138596	TTTTATTTATTTATTTATTTATTTATTTA	TTTTATTTATTTATTTATTTATTTA	intergenic_variant
5	53322491	-	-	A	a/c	intergenic_variant
5	53349935	n-R5s172	rs585363567	T	t/c	upstream_gene_variant
5	53355556	-	-	G	g/t	intergenic_variant
5	53355567	-	-	T	t/c	intergenic_variant
5	53359296	-	-	G	g/a	intergenic_variant
5	53359302	-	-	ATGTATT	atgtatt/a	intergenic_variant
5	53359334	-	-	A	a/g	intergenic_variant
5	53412075	-	-	A	a/c	intergenic_variant
5	53412086	-	-	A	a/c	intergenic_variant
5	53459424	-	-	T	t/g	intergenic_variant
5	53468665	-	-	T	t/g	intergenic_variant
5	53488545	-	rs47526269	C	A	intergenic_variant
5	53496870	-	rs246394552	AG	A	intergenic_variant
5	53498790	-	rs256538890	TCTC	T	intergenic_variant
5	53517036	-	rs218615325	G	C	intergenic_variant
5	53552671	Rbpj	rs243178229	AACACACACACACAC	aacacacacac/aacacacac	upstream_gene_variant
5	53558547	Rbpj	rs582857630	C	A	intron_variant
5	53558606	Rbpj	rs255910549;rs213538733	TTGTGTGTGTGTG	ttgtgtgtgtgtg/ttgtgtgtgtgtgtg	intron_variant
5	53573334	Rbpj	rs387345957	G	T	intron_variant
5	53573340	Rbpj	rs260898084	G	T	intron_variant
5	53591362	Rbpj	-	A	a/c	intron_variant
5	53599395	Rbpj	rs578370177	T	t/g	intron_variant
5	53646940	Rbpj	rs253596377	G	C	intron_variant
5	53671067	-	rs255846081	A	C	intergenic_variant
5	53671258	-	rs257366422	TC	T	intergenic_variant
5	53677789	-	rs578994177	A	a/c	intergenic_variant
5	53680163	-	rs225938996	G	T	intergenic_variant
5	53680165	-	rs587373819	G	T	intergenic_variant
5	53686245	-	-	A	a/c	intergenic_variant
5	53746218	-	-	T	t/g	intergenic_variant
5	53759340	-	rs253666478	T	t/g	intergenic_variant
5	53869980	Tbc1d19	-	A	a/c	intron_variant
5	53889309	Tbc1d19	rs29502300	A	G*	splice_region_variant intron_variant
5	53909925	-	-	G	g/a	intergenic_variant
5	53927997	-	-	T	t/g	intergenic_variant
5	53948056	-	-	A	a/c	intergenic_variant
5	53948060	-	-	A	a/c	intergenic_variant
5	53952621	-	-	A	a/c	intergenic_variant
5	53978693	-	-	A	a/c	intergenic_variant
5	53998647	Stim2	-	A	a/c	5_prime_utr_variant
5	54075920	Stim2	rs582948637	T	t/g*	intron_variant _
5	54075932	Stim2	-	T	t/g*	intron_variant _
5	54101915	Stim2	-	T	t/c*	intron_variant upstream_gene_variant _
5	54155231	-	rs220966468	A	a/c	intergenic_variant
5	54171812	-	rs215372293	T	A	intergenic_variant
5	54239278	-	-	T	t/g	intergenic_variant
5	54294440	-	-	A	a/c	intergenic_variant
5	54306536	-	rs228291405	G	A	intergenic_variant
5	54308991	-	rs233127073	C	CTCTT	intergenic_variant
5	54341750	-	-	GGA	gga/g	intergenic_variant
5	54342601	-	-	G	g/t	intergenic_variant
5	54354044	-	-	A	a/c	intergenic_variant
5	54407837	-	-	CTGTG	CTG	intergenic_variant
5	54410753	-	rs33160111	A	G	intergenic_variant
5	54500605	-	rs261810227;rs233422063	GCACACA	gcaca/gca	intergenic_variant
5	54512424	-	rs243926326	G	GTTTC	intergenic_variant
5	54594220	-	rs218947724	C	CTG	intergenic_variant
5	54634649	-	-	T	t/g	intergenic_variant
5	54673781	-	rs29632578	T	C	intergenic_variant
5	54676835	-	rs578493817	A	T	intergenic_variant
5	54707544	-	rs242765834	AAAAGAAAGAAAGAAAG	AAAAGAAAGAAAG	intergenic_variant
5	54728290	-	-	G	g/t	intergenic_variant
5	54736601	-	rs265739106;rs222194582	TAGAAAGAA	tagaa	intergenic_variant
5	54873817	-	-	T	t/g	intergenic_variant
5	54897339	-	-	GTATTTATTTATTTATT	GTATT	intergenic_variant
5	54911312	-	rs221346355	A	AT	intergenic_variant
5	54911473	-	-	A	a/c	intergenic_variant
5	54932172	-	rs224540383	G	GA	intergenic_variant
5	54940278	-	rs226738699	T	TA	intergenic_variant
5	54940375	-	rs216651862	C	CA	intergenic_variant
5	54940424	-	rs107645049	T	A	intergenic_variant
5	54958129	-	rs216640950	C	CT	intergenic_variant
5	55046238	-	-	A	a/g	intergenic_variant
5	55046241	-	-	T	t/g	intergenic_variant
5	55111079	-	rs255919079	AAGAGAGAG	AAGAGAG	intergenic_variant
5	55131302	-	-	A	a/c	intergenic_variant
5	55148601	-	rs253415577	A	ATATT	intergenic_variant
5	55233923	-	-	G	g/t	intergenic_variant
5	55233931	-	-	G	g/t	intergenic_variant
5	55257473	-	rs49278656	T	C	intergenic_variant
5	55264799	-	-	CTCTT	C	intergenic_variant
5	55280986	-	-	A	a/c	intergenic_variant
5	55317723	-	rs231713334	TTTTCTTTCTTTC	ttttc	intergenic_variant
5	55323600	-	rs46591364	T	C	intergenic_variant
5	55323624	-	rs50715947	T	C	intergenic_variant
5	55325011	-	-	T	t/g	intergenic_variant
5	55342538	-	rs581099204	G	g/t	intergenic_variant
5	55406349	-	-	A	a/c	intergenic_variant
5	55424628	-	-	A	a/c	intergenic_variant
5	55456273	-	rs583308874	A	a/g	intergenic_variant
5	55506961	-	-	A	a/c	intergenic_variant
5	55536068	-	rs52581517	A	G	intergenic_variant
5	55638616	-	-	A	a/g	intergenic_variant
5	55769061	-	rs265702797	CAA	CA	intergenic_variant
5	55774848	-	rs50256666	C	G	intergenic_variant
5	55808115	-	-	A	a/g	intergenic_variant
5	55827204	-	-	C	CA	intergenic_variant
5	55876315	-	rs29586063	G	C	intergenic_variant
5	56039235	-	-	CTCTTTCTTTCTTTCTTTCTTTCTTTCTT	ctctttctttctttctttctttctt	intergenic_variant
5	56056063	-	-	T	t/g	intergenic_variant
5	56153317	-	-	G	g/a	intergenic_variant
5	56159081	-	rs240460555;rs238415859	AATAG	A	intergenic_variant
5	56296043	-	-	A	a/c	intergenic_variant
5	56364088	-	-	T	t/c	intergenic_variant
5	56396263	-	-	ACCCC	ACCC	intergenic_variant
5	56405006	-	-	GT	gt/g	intergenic_variant
5	56419792	-	-	C	c/a	intergenic_variant
5	56428637	-	rs221829001	GAA	gaa/g	intergenic_variant
5	56431250	-	rs33157190	T	C	intergenic_variant
5	56489321	-	-	A	a/c	intergenic_variant
5	56492593	-	-	C	c/t	intergenic_variant
5	56492598	-	-	C	c/t	intergenic_variant
5	56492603	-	-	C	c/t	intergenic_variant
5	56502226	-	rs218925888	TAA	TA	intergenic_variant
5	56549264	-	rs223959092	CTTTTT	CTTTT	intergenic_variant
5	56584537	-	-	GGAAAGAAAGAAA	GGAAA	intergenic_variant
5	56592504	-	rs263564037;rs229625308	GAA	GA	intergenic_variant
5	56599008	-	rs225294434;rs243437452	CATCTATCTATCTATCT	CATCTATCTATCTATCTATCT	intergenic_variant
5	56602445	-	rs229933487	C	CT	intergenic_variant
5	56640273	-	rs220962684;rs238844679	TCC	TC	intergenic_variant
5	56663686	-	-	A	a/t	intergenic_variant
5	56692741	-	rs254719352	CATCTATCTATCTATCT	CATCTATCTATCTATCTATCT	intergenic_variant
5	56704997	-	-	CCTCTCTCTCTCTCT	cctctctctct/cctctctctctct	intergenic_variant
5	56755131	-	-	T	t/g	intergenic_variant
5	56757166	-	-	G	g/t	intergenic_variant
5	56757169	-	-	C	c/t	intergenic_variant
5	56758344	-	rs248305774	CTTCTTTCTTTCTTTCT	cttctttctttct	intergenic_variant
5	56800747	-	-	G	g/t	intergenic_variant
5	56806243	-	-	T	t/a	intergenic_variant
5	56825478	-	-	T	t/c	intergenic_variant
5	56825490	-	-	A	a/c	intergenic_variant
5	56892175	-	-	AAAGAG	A	intergenic_variant
5	56897515	-	rs234338291	T	t/c	intergenic_variant
5	56910824	-	-	TAG	T	intergenic_variant
5	56913782	-	-	G	g/t	intergenic_variant
5	56943693	-	-	A	a/g	intergenic_variant
5	56947946	-	rs252562089	AT	A	intergenic_variant
5	56980369	-	rs586567473	C	T	intergenic_variant
5	57086203	-	rs228323872	C	T	intergenic_variant
5	57109927	Gm24902	rs259472692	TC	T	upstream_gene_variant
5	57139065	-	-	TTG	ttg/t	intergenic_variant
5	57169932	-	-	T	t/g	intergenic_variant
5	57169944	-	-	A	a/g	intergenic_variant
5	57192653	-	rs33557369	C	A	intergenic_variant
5	57305370	-	-	TAAACAAACAAAC	TAAACAAAC	intergenic_variant
5	57314496	-	-	T	t/c	intergenic_variant
5	57315927	-	-	T	t/c	intergenic_variant
5	57379273	-	rs258126805	G	GTAGA	intergenic_variant
5	57428350	-	-	TG	T	intergenic_variant
5	57428402	-	-	A	AC	intergenic_variant
5	57490574	-	-	A	a/c	intergenic_variant
5	57504570	-	rs51803499	C	A	intergenic_variant
5	57504586	-	rs45814473	G	T	intergenic_variant
5	57515374	-	-	G	g/a	intergenic_variant
5	57526158	-	-	A	a/c	intergenic_variant
5	57545332	-	-	GAAGAAAGAAAGAAAGAAAGAAAGA	gaagaaagaaagaaagaaaga	intergenic_variant
5	57559426	-	-	A	c	intergenic_variant
5	57581387	4932441J04Rik	-	A	a/c*	intron_variant _
5	57585758	4932441J04Rik	-	A	a/c*	intron_variant _
5	57598562	4932441J04Rik	rs49081489	A	G*	intron_variant _
5	57619741	4932441J04Rik	-	C	c/a*	intron_variant _
5	57639030	4932441J04Rik	-	G	g/a*	intron_variant _
5	57639045	4932441J04Rik	-	G	g/a*	intron_variant _
5	57661289	4932441J04Rik	-	CA	C*	intron_variant _
5	57661651	4932441J04Rik	rs107978584	C	G*	intron_variant _
5	57663404	4932441J04Rik	rs242918457	T	G*	intron_variant _
5	57663405	4932441J04Rik	rs211957422	G	T*	intron_variant _
5	57663407	4932441J04Rik	rs226030423	T	G*	intron_variant _
5	57742675	Pcdh7	-	A	a/c*	intron_variant nmd_transcript_variant
5	57742681	Pcdh7	-	T	t/c*	intron_variant nmd_transcript_variant
5	57848329	Pcdh7	rs262264786;rs262728034	GTATCTATCTATC	GTATCTATC*	intron_variant nmd_transcript_variant
5	57920408	Pcdh7	-	G	g/c*	intron_variant nmd_transcript_variant downstream_gene_variant
5	57920408	Pcdh7	rs264198028	G	GAC*	intron_variant nmd_transcript_variant downstream_gene_variant
5	57926020	Pcdh7	-	GT	G*	intron_variant nmd_transcript_variant
5	57928541	Pcdh7	rs224505320;rs259373346	TACACACACACACACACAC	tacacacacacacacacac/tacacacacacacacacacac*	intron_variant nmd_transcript_variant
5	57938835	Pcdh7	rs262547100	TG	T*	intron_variant nmd_transcript_variant
5	57939131	Pcdh7	-	G	g/a*	intron_variant nmd_transcript_variant
5	57939140	Pcdh7	-	A	a/g*	intron_variant nmd_transcript_variant
5	58015184	Pcdh7	-	T	t/c*	intron_variant nmd_transcript_variant
5	58042302	Pcdh7	rs263391294	C	c/t*	intron_variant nmd_transcript_variant
5	58044105	Pcdh7	-	C	c/g*	intron_variant nmd_transcript_variant
5	58076839	Pcdh7	rs33389343	G	A*	intron_variant nmd_transcript_variant
5	58105142	Pcdh7	rs223513816	A	G*	intron_variant nmd_transcript_variant
5	58143623	-	-	C	A	intergenic_variant
5	58143639	-	-	C	A	intergenic_variant
5	58219563	-	rs213695734	ATTTTTTT	ATTTTTT	intergenic_variant
5	58342281	-	rs578480820	A	a/c	intergenic_variant
5	58465923	-	-	A	a/c	intergenic_variant
5	58488087	-	rs6407019	T	G	intergenic_variant
5	58506103	-	-	A	a/c	intergenic_variant
5	58526752	-	rs259994281	CAT	cat/c	intergenic_variant
5	58619131	-	-	A	a/c	intergenic_variant
5	58619137	-	rs586788168	A	a/c	intergenic_variant
5	58647603	-	-	T	t/g	intergenic_variant
5	58651283	-	-	TTCTCTCTCTC	ttctctc	intergenic_variant
5	58750505	-	rs239346998	T	TC	intergenic_variant
5	58764438	-	rs242753411	A	G	intergenic_variant
5	58796974	-	-	A	a/g	intergenic_variant
5	58802211	-	-	G	g/a	intergenic_variant
5	58815972	-	-	TC	tc/t	intergenic_variant
5	58844134	-	rs228494821;rs232699610	GTT	GTTT	intergenic_variant
5	58945364	-	-	A	a/c	intergenic_variant
5	58954420	-	rs29822988	C	G	intergenic_variant
5	58954422	-	rs29522085	C	G	intergenic_variant
5	58966355	-	-	G	t	intergenic_variant
5	58974096	-	-	C	c/t	intergenic_variant
5	59031927	-	-	AAAGGAAGGAAGGAAGG	aaaggaaggaagg	intergenic_variant
5	59064877	-	rs237607810;rs244025263	TACACAC	tacacac/tacacacac	intergenic_variant
5	59065980	-	-	A	a/c	intergenic_variant
5	59110120	-	rs257314514	GAGGAAGGAAGGA	GAGGAAGGA	intergenic_variant
5	59165376	-	-	TA	T	intergenic_variant
5	59230974	-	-	C	c/a	intergenic_variant
5	59240084	-	rs235249086	C	ct	intergenic_variant
5	59266157	-	rs585356364	T	t/g	intergenic_variant
5	59288229	-	rs256324858	C	G	intergenic_variant
5	59398392	-	-	T	t/c	intergenic_variant
5	59449582	-	rs235718573	G	g/c	intergenic_variant
5	59458751	-	rs254130787;rs245692809	CAGAG	cagagagag/cagagag	intergenic_variant
5	59459755	-	-	A	a/g	intergenic_variant
5	59484958	-	-	T	t/c	intergenic_variant
5	59539399	-	rs236739071	CAAAGAAAG	CAAAG	intergenic_variant
5	59547512	-	rs585092963	G	g/a	intergenic_variant
5	59547515	-	rs578861616	A	a/g	intergenic_variant
5	59698168	-	rs255461776	GTTTA	G	intergenic_variant
5	59704687	-	rs247922591	A	C	intergenic_variant
5	59790794	-	-	TTCTCTCTCTCTCTC	ttctctctctctc/ttctctctctc	intergenic_variant
5	59833642	-	rs33209545	T	C	intergenic_variant
5	59875198	-	-	ATT	att/a	intergenic_variant
5	59881061	-	rs220650962	GAGAAAGAAAGAA	GAGAAAGAA	intergenic_variant
5	59910935	-	-	T	t/g	intergenic_variant
5	59930715	-	-	G	g/a	intergenic_variant
5	60036353	-	rs240615191;rs243937745	CAAA	CAAAA	intergenic_variant
5	60153383	-	rs238860473	C	c/t	intergenic_variant
5	60200163	-	-	C	c/a	intergenic_variant
5	60202838	-	-	A	C	intergenic_variant
5	60241195	-	rs217615100	G	A	intergenic_variant
5	60241214	-	rs579684960	G	C	intergenic_variant
5	60241235	-	rs238275681	G	C	intergenic_variant
5	60260060	-	-	TGAGA	tga/t	intergenic_variant
5	60283052	-	rs46861505	G	T	intergenic_variant
5	60285207	-	-	A	a/t	intergenic_variant
5	60360281	-	rs584762298	C	c/t	intergenic_variant
5	60360342	-	-	T	t/tca	intergenic_variant
5	60402157	-	rs52488183	T	g	intergenic_variant
5	60417822	-	-	T	t/g	intergenic_variant
5	60428669	-	-	T	t/c	intergenic_variant
5	60528345	-	rs29544864	T	t/g	intergenic_variant
5	60528633	-	rs586164758	A	a/t	intergenic_variant
5	60528653	-	-	C	c/t	intergenic_variant
5	60541463	-	-	CAGAGAGAGAGAGAG	cagagagagagag/cagagagagag	intergenic_variant
5	60578636	-	-	G	g/a	intergenic_variant
5	60591705	-	-	C	c/t	intergenic_variant
5	60593661	-	-	T	t/g	intergenic_variant
5	60593666	-	-	T	t/g	intergenic_variant
5	60644576	-	rs212318506	C	G	intergenic_variant
5	60661036	-	-	A	a/c	intergenic_variant
5	60694049	-	rs261181974	AT	A	intergenic_variant
5	60706764	-	rs212052943	GAA	GA	intergenic_variant
5	60830678	-	rs216874114;rs387461832;rs214613921	CCCATCCATCCAT	CCCATCCATCCATCCAT	intergenic_variant
5	60841525	-	rs229992756	A	T	intergenic_variant
5	60841842	-	-	T	t/g	intergenic_variant
5	60844314	-	rs584048177	T	t/g	intergenic_variant
5	60850517	-	-	GAA	GA	intergenic_variant
5	60860684	-	rs240731143	C	CT	intergenic_variant
5	61018291	-	-	A	a/c	intergenic_variant
5	61072940	-	-	A	a/c	intergenic_variant
5	61092786	-	-	C	c/ctt	intergenic_variant
5	61107599	-	rs386894962;rs217432926	GAGAAAGAAAGAA	gagaaagaaagaa/gagaaagaaagaaagaa	intergenic_variant
5	61130716	-	-	A	a/g	intergenic_variant
5	61150226	-	rs221270129;rs243275923	ATT	ATTT	intergenic_variant
5	61299852	-	-	G	g/a	intergenic_variant
5	61360588	-	-	T	t/g	intergenic_variant
5	61501152	-	rs29632427	C	A	intergenic_variant
5	61502934	-	rs583975376	T	t/c	intergenic_variant
5	61504015	-	rs237976328	GA	g	intergenic_variant
5	61559905	-	rs219206713	C	c/t	intergenic_variant
5	61559930	-	-	T	t/c	intergenic_variant
5	61560098	61560762	deletion
5	61560142	-	-	T	TC	intergenic_variant
5	61573614	-	-	G	g/t	intergenic_variant
5	61622496	61622498	insertion
5	61622898	-	-	A	a/c	intergenic_variant
5	61622910	-	-	A	a/c	intergenic_variant
5	61629328	-	-	T	t/c	intergenic_variant
5	61673195	-	-	T	t/g	intergenic_variant
5	61709579	-	-	C	c/a	intergenic_variant
5	61755885	-	-	A	a/g	intergenic_variant
5	61824110	-	-	A	a/c	intergenic_variant
5	61858372	-	rs580051991	G	T	intergenic_variant
5	61864040	-	rs261134238;rs387022300;rs247220428	AGTGTGTGTGT	agtgtgtgtgtgtgt/agtgtgtgtgtgt	intergenic_variant
5	61908148	-	-	AAGAGAGAGAGAGAGAGAG	aagagagagagagagag/aagagagagagagag	intergenic_variant
5	61923611	-	-	C	c/t	intergenic_variant
5	61939760	-	-	G	g/t	intergenic_variant
5	61963012	-	-	G	g/t	intergenic_variant
5	61982379	-	rs584272624	A	a/g	intergenic_variant
5	62036983	-	rs52534620	T	A	intergenic_variant
5	62044946	-	rs249379949	ATTT	ATT	intergenic_variant
5	62216247	-	-	A	a/g	intergenic_variant
5	62304405	-	-	A	a/g	intergenic_variant
5	62408121	-	rs33160065	G	g/a	intergenic_variant
5	62418420	-	-	TTCTCTC	T	intergenic_variant
5	62452798	-	-	A	a/c	intergenic_variant
5	62477139	-	-	ATCTCTCTC	atctctctc/atctctctctc	intergenic_variant
5	62521576	Gm24079	-	A	a/c	downstream_gene_variant
5	62532652	-	-	G	g/t	intergenic_variant
5	62612415	Arap2	-	C	c/t*	intron_variant upstream_gene_variant
5	62664582	Arap2	-	C	c/t	intron_variant
5	62683023	Arap2	rs252656169	A	ac	intron_variant
5	62759972	Arap2	-	A	a/c	intron_variant
5	62783202	-	rs29574047	A	C	intergenic_variant
5	62807656	-	rs261410108	CTCTTTCTTTCTT	CTCTTTCTT	intergenic_variant
5	62963905	-	rs584272623	C	T	intergenic_variant
5	62999496	-	-	G	g/t	intergenic_variant
5	62999515	-	-	G	g/a	intergenic_variant
5	62999517	-	-	C	c/a	intergenic_variant
5	63027576	-	-	TG	T	intergenic_variant
5	63032288	-	-	GGAAAA	G	intergenic_variant
5	63058634	Gm28715	rs258680879	GT	G	downstream_gene_variant
5	63094608	-	-	C	c/a	intergenic_variant
5	63143717	-	-	A	a/c	intergenic_variant
5	63152374	-	rs586275249	C	A	intergenic_variant
5	63172815	-	-	C	c/t	intergenic_variant
5	63213489	-	-	T	t/g	intergenic_variant
5	63278037	-	rs245855829	A	a/c	intergenic_variant
5	63278056	-	rs52192769	G	T	intergenic_variant
5	63412262	-	rs248727812	C	CT	intergenic_variant
5	63466718	-	-	T	t/g	intergenic_variant
5	63520498	-	-	T	t/g	intergenic_variant
5	63530007	-	-	T	t/g	intergenic_variant
5	63535547	-	rs214814754	A	AT	intergenic_variant
5	63537494	-	-	C	c/a	intergenic_variant
5	63690448	Nwd2	-	GC	G*	intron_variant nmd_transcript_variant upstream_gene_variant _
5	63690553	Nwd2	rs220743779	TA	T*	intron_variant nmd_transcript_variant upstream_gene_variant _
5	63693400	Nwd2	rs222745630	C	A*	intron_variant nmd_transcript_variant upstream_gene_variant _
5	63704342	Nwd2	-	A	a/c*	intron_variant nmd_transcript_variant _
5	63720934	Nwd2	-	A	a/c*	intron_variant nmd_transcript_variant _
5	63733292	Nwd2	-	T	t/g*	intron_variant nmd_transcript_variant _
5	63733915	Nwd2	-	G	g/a*	intron_variant nmd_transcript_variant _
5	63733940	Nwd2	rs587492894	G	A*	intron_variant nmd_transcript_variant _
5	63733950	Nwd2	-	G	a*	intron_variant nmd_transcript_variant _
5	63734095	Nwd2	-	A	a/g*	intron_variant nmd_transcript_variant _
5	63785283	Nwd2	rs253565418	G	g/a*	intron_variant nmd_transcript_variant _
5	63785289	Nwd2	rs215334249	G	A*	intron_variant nmd_transcript_variant _
5	63786700	Nwd2	-	A	a/c*	intron_variant nmd_transcript_variant _
5	63790442	Nwd2	-	T	t/c*	intron_variant nmd_transcript_variant _
5	63824943	0610040J01Rik	-	CATATAT	catat/cat	intron_variant
5	63866702	0610040J01Rik	-	G	g/a	intron_variant
5	63942571	Rell1	-	G	g/a*	intron_variant nmd_transcript_variant
5	63961972	Rell1	-	A	a/c*	intron_variant nmd_transcript_variant _
5	63966531	Rell1	-	G	g/a*	intron_variant nmd_transcript_variant _
5	63975372	-	rs252564455;rs265232822	CAGAGAGAGAG	cagagagag/cagag	intergenic_variant
5	64061636	-	rs241013669	T	G	intergenic_variant
5	64066220	-	-	A	a/c	intergenic_variant
5	64093924	Pgm1	-	C	c/a	intron_variant
5	64094056	Pgm1	-	ATAGTACCG	A	intron_variant
5	64141478	Gm22559	-	T	t/g	upstream_gene_variant
5	64141484	Gm22559	-	T	t/g	upstream_gene_variant
5	64192618	Tbc1d1	-	T	g*	intron_variant upstream_gene_variant
5	64205545	Tbc1d1	-	T	t/c	intron_variant
5	64269659	Tbc1d1	rs33177799	T	C	intron_variant
5	64299366	Tbc1d1	rs585757339	T	t/g*	intron_variant _
5	64315568	Tbc1d1	-	T	t/g*	intron_variant upstream_gene_variant _
5	64348656	Tbc1d1	rs234436041;rs212935626	GCACACACACA	gcacacaca/gcacaca*	intron_variant upstream_gene_variant _
5	64369121	-	rs579164067	G	g/a	intergenic_variant
5	64376805	-	-	T	t/g	intergenic_variant
5	64382055	-	-	T	t/c	intergenic_variant
5	64382064	-	-	A	a/c	intergenic_variant
5	64399241	-	rs583020480	T	t/g	intergenic_variant
5	64511025	-	-	T	t/c	intergenic_variant
5	64636760	-	-	T	t/g	intergenic_variant
5	64650920	Gm25306	-	G	g/a	upstream_gene_variant
5	64725522	Gm20033	-	G	g/t*	intron_variant _
5	64737069	Gm20033	rs262874109	T	C*	intron_variant _
5	64737340	Gm20033	rs581021984	C	T*	intron_variant _
5	64740397	Gm20033	rs581852527	T	t/c*	intron_variant _
5	64748232	Gm20033	rs249514510	G	C*	intron_variant _
5	64850921	-	-	TGAGAGAGAGA	tgagaga/tgaga	intergenic_variant
5	64851442	-	rs215573548;rs223248625	CATCT	CATCTATCT	intergenic_variant
5	64910511	-	-	C	c/t	intergenic_variant
5	64910533	-	rs387631421;rs263661751	CTATA	cata	intergenic_variant
5	64910543	-	-	C	c/t	intergenic_variant
5	64910563	-	rs229965966	T	TA	intergenic_variant
