# Supplementary material for: A quantitative trait variant in Gabra2 underlies increased methamphetamine stimulant sensitivity
Source: Genes Brain Behav. Author manuscript; Available in PMC 2022 Jun 1. (PMC9083095; doi:10.1111/gbb.12774)
Supplement: Supplementary Table 2 [file NIHMS1803240-supplement-Supplementary_Table_2.xlsx]

## Sheet: Sheet1
Chr	Position	Gene	dbSNP	Ref	C57BL_6NJ	Csq
5	60036353	-	rs240615191;rs243937745	CAAA	CAAAA	intergenic_variant
5	60153383	-	rs238860473	C	c/t	intergenic_variant
5	60200163	-	-	C	c/a	intergenic_variant
5	60202838	-	-	A	C	intergenic_variant
5	60241195	-	rs217615100	G	A	intergenic_variant
5	60241214	-	rs579684960	G	C	intergenic_variant
5	60241235	-	rs238275681	G	C	intergenic_variant
5	60260060	-	-	TGAGA	tga/t	intergenic_variant
5	60283052	-	rs46861505	G	T	intergenic_variant
5	60285207	-	-	A	a/t	intergenic_variant
5	60360281	-	rs584762298	C	c/t	intergenic_variant
5	60360342	-	-	T	t/tca	intergenic_variant
5	60402157	-	rs52488183	T	g	intergenic_variant
5	60417822	-	-	T	t/g	intergenic_variant
5	60428669	-	-	T	t/c	intergenic_variant
5	60528345	-	rs29544864	T	t/g	intergenic_variant
5	60528633	-	rs586164758	A	a/t	intergenic_variant
5	60528653	-	-	C	c/t	intergenic_variant
5	60541463	-	-	CAGAGAGAGAGAGAG	cagagagagagag/cagagagagag	intergenic_variant
5	60578636	-	-	G	g/a	intergenic_variant
5	60591705	-	-	C	c/t	intergenic_variant
5	60593661	-	-	T	t/g	intergenic_variant
5	60593666	-	-	T	t/g	intergenic_variant
5	60644576	-	rs212318506	C	G	intergenic_variant
5	60661036	-	-	A	a/c	intergenic_variant
5	60694049	-	rs261181974	AT	A	intergenic_variant
5	60706764	-	rs212052943	GAA	GA	intergenic_variant
5	60830678	-	rs216874114;rs387461832;rs214613921	CCCATCCATCCAT	CCCATCCATCCATCCAT	intergenic_variant
5	60841525	-	rs229992756	A	T	intergenic_variant
5	60841842	-	-	T	t/g	intergenic_variant
5	60844314	-	rs584048177	T	t/g	intergenic_variant
5	60850517	-	-	GAA	GA	intergenic_variant
5	60860684	-	rs240731143	C	CT	intergenic_variant
5	61018291	-	-	A	a/c	intergenic_variant
5	61072940	-	-	A	a/c	intergenic_variant
5	61092786	-	-	C	c/ctt	intergenic_variant
5	61107599	-	rs386894962;rs217432926	GAGAAAGAAAGAA	gagaaagaaagaa/gagaaagaaagaaagaa	intergenic_variant
5	61130716	-	-	A	a/g	intergenic_variant
5	61150226	-	rs221270129;rs243275923	ATT	ATTT	intergenic_variant
5	61299852	-	-	G	g/a	intergenic_variant
5	61360588	-	-	T	t/g	intergenic_variant
5	61501152	-	rs29632427	C	A	intergenic_variant
5	61502934	-	rs583975376	T	t/c	intergenic_variant
5	61504015	-	rs237976328	GA	g	intergenic_variant
5	61559905	-	rs219206713	C	c/t	intergenic_variant
5	61559930	-	-	T	t/c	intergenic_variant
5	61560098	61560762	deletion
5	61560142	-	-	T	TC	intergenic_variant
5	61573614	-	-	G	g/t	intergenic_variant
5	61622496	61622498	insertion
5	61622898	-	-	A	a/c	intergenic_variant
5	61622910	-	-	A	a/c	intergenic_variant
5	61629328	-	-	T	t/c	intergenic_variant
5	61673195	-	-	T	t/g	intergenic_variant
5	61709579	-	-	C	c/a	intergenic_variant
5	61755885	-	-	A	a/g	intergenic_variant
5	61824110	-	-	A	a/c	intergenic_variant
5	61858372	-	rs580051991	G	T	intergenic_variant
5	61864040	-	rs261134238;rs387022300;rs247220428	AGTGTGTGTGT	agtgtgtgtgtgtgt/agtgtgtgtgtgt	intergenic_variant
5	61908148	-	-	AAGAGAGAGAGAGAGAGAG	aagagagagagagagag/aagagagagagagag	intergenic_variant
5	61923611	-	-	C	c/t	intergenic_variant
5	61939760	-	-	G	g/t	intergenic_variant
5	61963012	-	-	G	g/t	intergenic_variant
5	61982379	-	rs584272624	A	a/g	intergenic_variant
5	62036983	-	rs52534620	T	A	intergenic_variant
5	62044946	-	rs249379949	ATTT	ATT	intergenic_variant
5	62216247	-	-	A	a/g	intergenic_variant
5	62304405	-	-	A	a/g	intergenic_variant
5	62408121	-	rs33160065	G	g/a	intergenic_variant
5	62418420	-	-	TTCTCTC	T	intergenic_variant
5	62452798	-	-	A	a/c	intergenic_variant
5	62477139	-	-	ATCTCTCTC	atctctctc/atctctctctc	intergenic_variant
5	62521576	Gm24079	-	A	a/c	downstream_gene_variant
5	62532652	-	-	G	g/t	intergenic_variant
5	62612415	Arap2	-	C	c/t*	intron_variant upstream_gene_variant
5	62664582	Arap2	-	C	c/t	intron_variant
5	62683023	Arap2	rs252656169	A	ac	intron_variant
5	62759972	Arap2	-	A	a/c	intron_variant
5	62783202	-	rs29574047	A	C	intergenic_variant
5	62807656	-	rs261410108	CTCTTTCTTTCTT	CTCTTTCTT	intergenic_variant
5	62963905	-	rs584272623	C	T	intergenic_variant
5	62999496	-	-	G	g/t	intergenic_variant
5	62999515	-	-	G	g/a	intergenic_variant
5	62999517	-	-	C	c/a	intergenic_variant
5	63027576	-	-	TG	T	intergenic_variant
5	63032288	-	-	GGAAAA	G	intergenic_variant
5	63058634	Gm28715	rs258680879	GT	G	downstream_gene_variant
5	63094608	-	-	C	c/a	intergenic_variant
5	63143717	-	-	A	a/c	intergenic_variant
5	63152374	-	rs586275249	C	A	intergenic_variant
5	63172815	-	-	C	c/t	intergenic_variant
5	63213489	-	-	T	t/g	intergenic_variant
5	63278037	-	rs245855829	A	a/c	intergenic_variant
5	63278056	-	rs52192769	G	T	intergenic_variant
5	63412262	-	rs248727812	C	CT	intergenic_variant
5	63466718	-	-	T	t/g	intergenic_variant
5	63520498	-	-	T	t/g	intergenic_variant
5	63530007	-	-	T	t/g	intergenic_variant
5	63535547	-	rs214814754	A	AT	intergenic_variant
5	63537494	-	-	C	c/a	intergenic_variant
5	63690448	Nwd2	-	GC	G*	intron_variant nmd_transcript_variant upstream_gene_variant _
5	63690553	Nwd2	rs220743779	TA	T*	intron_variant nmd_transcript_variant upstream_gene_variant _
5	63693400	Nwd2	rs222745630	C	A*	intron_variant nmd_transcript_variant upstream_gene_variant _
5	63704342	Nwd2	-	A	a/c*	intron_variant nmd_transcript_variant _
5	63720934	Nwd2	-	A	a/c*	intron_variant nmd_transcript_variant _
5	63733292	Nwd2	-	T	t/g*	intron_variant nmd_transcript_variant _
5	63733915	Nwd2	-	G	g/a*	intron_variant nmd_transcript_variant _
5	63733940	Nwd2	rs587492894	G	A*	intron_variant nmd_transcript_variant _
5	63733950	Nwd2	-	G	a*	intron_variant nmd_transcript_variant _
5	63734095	Nwd2	-	A	a/g*	intron_variant nmd_transcript_variant _
5	63785283	Nwd2	rs253565418	G	g/a*	intron_variant nmd_transcript_variant _
5	63785289	Nwd2	rs215334249	G	A*	intron_variant nmd_transcript_variant _
5	63786700	Nwd2	-	A	a/c*	intron_variant nmd_transcript_variant _
5	63790442	Nwd2	-	T	t/c*	intron_variant nmd_transcript_variant _
5	63824943	0610040J01Rik	-	CATATAT	catat/cat	intron_variant
5	63866702	0610040J01Rik	-	G	g/a	intron_variant
5	63942571	Rell1	-	G	g/a*	intron_variant nmd_transcript_variant
5	63961972	Rell1	-	A	a/c*	intron_variant nmd_transcript_variant _
5	63966531	Rell1	-	G	g/a*	intron_variant nmd_transcript_variant _
5	63975372	-	rs252564455;rs265232822	CAGAGAGAGAG	cagagagag/cagag	intergenic_variant
5	64061636	-	rs241013669	T	G	intergenic_variant
5	64066220	-	-	A	a/c	intergenic_variant
5	64093924	Pgm1	-	C	c/a	intron_variant
5	64094056	Pgm1	-	ATAGTACCG	A	intron_variant
5	64141478	Gm22559	-	T	t/g	upstream_gene_variant
5	64141484	Gm22559	-	T	t/g	upstream_gene_variant
5	64192618	Tbc1d1	-	T	g*	intron_variant upstream_gene_variant
5	64205545	Tbc1d1	-	T	t/c	intron_variant
5	64269659	Tbc1d1	rs33177799	T	C	intron_variant
5	64299366	Tbc1d1	rs585757339	T	t/g*	intron_variant _
5	64315568	Tbc1d1	-	T	t/g*	intron_variant upstream_gene_variant _
5	64348656	Tbc1d1	rs234436041;rs212935626	GCACACACACA	gcacacaca/gcacaca*	intron_variant upstream_gene_variant _
5	64369121	-	rs579164067	G	g/a	intergenic_variant
5	64376805	-	-	T	t/g	intergenic_variant
5	64382055	-	-	T	t/c	intergenic_variant
5	64382064	-	-	A	a/c	intergenic_variant
5	64399241	-	rs583020480	T	t/g	intergenic_variant
5	64511025	-	-	T	t/c	intergenic_variant
5	64636760	-	-	T	t/g	intergenic_variant
5	64650920	Gm25306	-	G	g/a	upstream_gene_variant
5	64725522	Gm20033	-	G	g/t*	intron_variant _
5	64737069	Gm20033	rs262874109	T	C*	intron_variant _
5	64737340	Gm20033	rs581021984	C	T*	intron_variant _
5	64740397	Gm20033	rs581852527	T	t/c*	intron_variant _
5	64748232	Gm20033	rs249514510	G	C*	intron_variant _
5	64850921	-	-	TGAGAGAGAGA	tgagaga/tgaga	intergenic_variant
5	64851442	-	rs215573548;rs223248625	CATCT	CATCTATCT	intergenic_variant
5	64910511	-	-	C	c/t	intergenic_variant
5	64910533	-	rs387631421;rs263661751	CTATA	cata	intergenic_variant
5	64910543	-	-	C	c/t	intergenic_variant
5	64910563	-	rs229965966	T	TA	intergenic_variant
5	65044567	Fam114a1	rs233569387	C	T	downstream_gene_variant
5	65115142	Klhl5	-	C	cccttcccctctccccctctg	intron_variant
5	65115163	Klhl5	rs245726077	T	c	intron_variant
5	65249333	Wdr19	rs247245991	C	T	intron_variant
5	65249460	Wdr19	rs240906682	G	A	intron_variant
5	65249461	Wdr19	rs253878662	T	A	intron_variant
5	65253295	Wdr19	-	A	a/c	intron_variant
5	65253301	Wdr19	-	A	a/c	intron_variant
5	65267802	Rfc1	-	G	g/a*	intron_variant _
5	65345667	Klb	-	A	a/c	upstream_gene_variant
5	65355438	Klb	-	CAGAAAGAAAGAAAGAA	CAGAAAGAAAGAAAGAAAGAA	intron_variant
5	65373991	Klb	-	C	c/t	intron_variant
5	65377921	Klb	-	T	t/g	intron_variant
5	65392637	Lias	-	C	c/t*	intron_variant upstream_gene_variant _
5	65435345	Ugdh	rs264998078	C	c/g	intron_variant
5	65440989	-	-	G	g/t	intergenic_variant
5	65472189	Smim14	-	T	t/g*	intron_variant nmd_transcript_variant _
5	65481324	Smim14	rs52228980	G	g/t*	intron_variant nmd_transcript_variant _
5	65496714	Smim14	-	C	c/a*	intron_variant upstream_gene_variant _
5	65529597	Smim14	-	A	a/g*	intron_variant _
5	65584614	Ube2k	-	A	a/c*	intron_variant nmd_transcript_variant _
5	65619800	Pds5a	rs241314542	GAGAAAAGAAA	GAGAAAAGAAAAGAAA	intron_variant
5	65635285	Pds5a	-	C	c/a	intron_variant
5	65694351	Pds5a	-	G	T	intron_variant
5	65705906	-	rs227452485	TGAAAGAAA	TGAAA	intergenic_variant
5	65727348	-	rs235098018	TA	T	intergenic_variant
5	65745970	-	-	T	t/g	intergenic_variant
5	65796468	N4bp2	rs387566358	C	t	intron_variant
5	65796500	N4bp2	-	C	c/t	intron_variant
5	65851478	-	rs224488339	AAT	aat/a	intergenic_variant
5	65853539	-	-	C	c/a	intergenic_variant
5	65869641	Rhoh	-	T	t/g	intron_variant
5	65870744	Rhoh	-	T	t/c	intron_variant
5	65881271	Rhoh	-	CT	ct/c	intron_variant
5	65905120	-	-	T	t/g	intergenic_variant
5	65921997	-	rs216364356	C	CGGT	intergenic_variant
5	65950698	Chrna9	-	A	a/g	intron_variant
5	65991899	9130230L23Rik	rs231517609	C	A*	intron_variant upstream_gene_variant downstream_gene_variant _
5	65991901	9130230L23Rik	rs238379159	T	G*	intron_variant upstream_gene_variant downstream_gene_variant _
5	66031240	Rbm47	rs234316036	A	a/c*	intron_variant _
5	66070878	Rbm47	rs228763236	ATATGTATGTATGTATGTATGTATG	ATATGTATGTATG*	intron_variant _
5	66077379	Rbm47	rs263402983	T	TA*	intron_variant _
5	66086237	Rbm47	rs33161160	G	C*	intron_variant _
5	66153884	Gm26725	-	ACACACGCACGCACGCACGCACGCACG	acacacgcacgcacgcacgcacgcacg/acacgcacgcacgcacgcacg*	intron_variant upstream_gene_variant _
5	66155779	Gm26725	rs241884649	C	c/t*	intron_variant upstream_gene_variant _
5	66191592	1700126H18Rik	-	A	a/c	upstream_gene_variant
5	66191600	1700126H18Rik	-	A	a/c	upstream_gene_variant
5	66192707	1700126H18Rik	rs220984337	AAAAGAAAGAAAGAAAGAAAGAAAGAAAG	aaaagaaagaaagaaagaaagaaagaaagaaag	upstream_gene_variant
5	66195223	1700126H18Rik	-	A	a/g*	upstream_gene_variant downstream_gene_variant
5	66238635	-	rs580203015	A	G	intergenic_variant
5	66301888	Apbb2	-	G	g/t*	3_prime_utr_variant downstream_gene_variant _
5	66421893	Apbb2	-	A	a/c*	intron_variant _
5	66421904	Apbb2	-	G	g/c*	intron_variant _
5	66532221	Apbb2	rs580957813	G	A*	intron_variant _
5	66539107	Apbb2	-	T	t/c*	intron_variant downstream_gene_variant _
5	66540702	Apbb2	-	G	g/t*	intron_variant _
5	66626730	Uchl1os	-	T	t/g	_
5	66686044	Uchl1	rs48031122	T	C*	intron_variant _
5	66687537	Uchl1	-	A	a/g	downstream_gene_variant
5	66687541	Uchl1	-	A	a/g	downstream_gene_variant
5	66769110	Limch1	rs256223705	TC	T*	intron_variant nmd_transcript_variant
5	66809910	Limch1	-	GACACACACACACAC	gac/g*	intron_variant nmd_transcript_variant
5	66853434	Limch1	rs265161882	A	ATCAG*	intron_variant nmd_transcript_variant
5	66962826	Limch1	-	GGC	ggc/g*	intron_variant _
5	66967844	Limch1	-	A	a/c*	intron_variant upstream_gene_variant _
5	66991550	Limch1	rs48599598	A	G*	intron_variant upstream_gene_variant _
5	67010924	Limch1	-	G	g/t*	intron_variant _
5	67023997	Limch1	-	G	g/t*	intron_variant _
5	67073580	-	-	A	a/g	intergenic_variant
5	67099517	Phox2b	-	C	c/t	upstream_gene_variant
5	67118425	-	-	TG	T	intergenic_variant
5	67122941	-	-	T	t/g	intergenic_variant
5	67135180	-	-	A	a/c	intergenic_variant
5	67203121	-	-	C	c/a	intergenic_variant
5	67212489	-	-	A	a/c	intergenic_variant
5	67229779	-	-	A	a/c	intergenic_variant
5	67230200	-	-	T	t/g	intergenic_variant
5	67253985	-	-	T	t/g	intergenic_variant
5	67399490	Bend4	-	A	a/c	intron_variant
5	67445198	-	rs213597736	TC	T	intergenic_variant
5	67445410	-	-	T	tc	intergenic_variant
5	67547848	-	rs241859617	C	T	intergenic_variant
5	67570013	-	rs211853346	AG	A	intergenic_variant
5	67570067	-	-	AAG	A	intergenic_variant
5	67594461	-	rs231197376	G	g/t	intergenic_variant
5	67610018	Shisa3	rs259402379	G	C*	intron_variant nmd_transcript_variant
5	67619425	Atp8a1	rs239073825;rs387479217	GAAAA	GAAA*	3_prime_utr_variant intron_variant nmd_transcript_variant downstream_gene_variant
5	67717322	Atp8a1	-	A	a/c*	intron_variant _
5	67717751	Atp8a1	-	TG	T*	intron_variant _
5	67730826	Atp8a1	rs579811216	T	t/c*	intron_variant _
5	67730830	Atp8a1	rs582100892	C	c/t*	intron_variant _
5	67730834	Atp8a1	rs585301400	C	c/t*	intron_variant _
5	67815316	Atp8a1	rs579078358	A	a/c*	intron_variant upstream_gene_variant _
5	67871372	Gm15477	-	C	c/a*	intron_variant _
5	67965918	Gm5108	rs211844097	GTTTT	GTTT	intron_variant
5	67994555	-	rs227899182	T	TA	intergenic_variant
5	68062422	Grxcr1	-	GGAGAGA	GGAGA	intron_variant
5	68066529	Grxcr1	rs223304253	CGGGG	CGGGGG	intron_variant
5	68072249	Grxcr1	rs213975267	ATATATG	A	intron_variant
5	68096265	Grxcr1	-	GT	gt/g	intron_variant
5	68115356	Grxcr1	rs245803855;rs215743146	TA	t	intron_variant
5	68153986	Grxcr1	rs214987643	T	TG	intron_variant
5	68172898	-	-	A	a/c	intergenic_variant
5	68213230	-	-	AC	A	intergenic_variant
5	68313288	-	rs583284369	A	a/g	intergenic_variant
5	68319721	-	rs256278498	TGAGAGA	tgaga/tga	intergenic_variant
5	68359057	-	-	C	c/g	intergenic_variant
5	68384293	-	-	T	t/g	intergenic_variant
5	68406520	-	-	A	a/g	intergenic_variant
5	68406524	-	-	T	t/g	intergenic_variant
5	68605377	-	rs234192753	A	G	intergenic_variant
5	68608863	-	rs578559748	C	c/a	intergenic_variant
5	68612947	-	-	CCTATCTAT	c	intergenic_variant
5	68633920	-	-	A	a/c	intergenic_variant
5	68636409	-	rs223502955	GA	G	intergenic_variant
5	68648293	-	rs227119604	G	g/t	intergenic_variant
5	68648298	-	-	G	g/t	intergenic_variant
5	68648303	-	-	G	g/t	intergenic_variant
5	68648308	-	-	G	g/t	intergenic_variant
5	68666240	-	-	GGAAGAA	GGAA	intergenic_variant
5	68705583	-	-	A	a/c	intergenic_variant
5	68719251	-	rs29680672	A	C	intergenic_variant
5	68753309	-	rs52212574	T	C	intergenic_variant
5	68796342	-	rs50143756	G	T	intergenic_variant
5	68819354	-	rs221180766	GTCTA	GTCTATCTA	intergenic_variant
5	68902793	-	rs262463612	C	A	intergenic_variant
5	68905363	-	rs221523469	T	g	intergenic_variant
5	68927133	-	-	T	t/g	intergenic_variant
5	68942915	-	rs581598599	T	t/c	intergenic_variant
5	68966867	-	rs238561163	C	CA	intergenic_variant
5	69083913	-	-	T	t/g	intergenic_variant
5	69168864	Kctd8	-	A	a/c	intron_variant
5	69213682	Kctd8	-	AGC	agc/a	intron_variant
5	69228385	Kctd8	-	G	g/t	intron_variant
5	69262507	Kctd8	-	G	g/t	intron_variant
5	69304238	Kctd8	rs52445702	C	A	intron_variant
5	69316875	Kctd8	-	C	c/a	intron_variant
5	69357018	-	rs29633547	T	G	intergenic_variant
5	69474050	-	-	AT	A	intergenic_variant
5	69500073	-	rs265518886;rs236557681	TGATAGATAGATA	TGATAGATA	intergenic_variant
5	69551219	-	rs244921918	CA	C	intergenic_variant
5	69576205	Gnpda2	-	T	t/g*	intron_variant nmd_transcript_variant downstream_gene_variant _
5	69594113	Gnpda2	-	A	a/c	upstream_gene_variant
5	69615853	-	-	G	GCTT	intergenic_variant
5	69619233	-	rs247833918	T	TA	intergenic_variant
5	69638133	-	-	A	a/g	intergenic_variant
5	69752770	Gm26044	-	G	g/t	upstream_gene_variant
5	69929487	-	rs213043101	C	t	intergenic_variant
5	69948063	-	rs235365251	G	g/t	intergenic_variant
5	69969790	-	-	C	c/t	intergenic_variant
5	69982098	-	-	T	t/c	intergenic_variant
5	70045637	-	-	A	a/c	intergenic_variant
5	70078369	-	-	T	t/g	intergenic_variant
5	70102443	-	rs247648601	AG	AGG	intergenic_variant
5	70109839	-	-	T	g	intergenic_variant
5	70204072	-	-	A	a/c	intergenic_variant
5	70223959	-	rs583957751	T	t/g	intergenic_variant
5	70224138	-	-	G	g/gc	intergenic_variant
5	70228571	-	rs260791841	TTTTCTTTCTTTC	TTTTCTTTC	intergenic_variant
5	70255554	-	rs29582818	A	a/c	intergenic_variant
5	70259101	-	-	GTATC	G	intergenic_variant
5	70297246	-	-	G	g/a	intergenic_variant
5	70301722	-	rs237712355	GCTCT	GCTCTCT	intergenic_variant
5	70319783	-	rs226978285	C	c/t	intergenic_variant
5	70490424	-	-	T	t/c	intergenic_variant
5	70493297	-	rs108549424	A	G	intergenic_variant
5	70509237	-	rs33620119	C	G	intergenic_variant
5	70639370	-	-	C	c/a	intergenic_variant
5	70640506	-	-	C	c/a	intergenic_variant
5	70644574	-	-	GTAGATAGA	GTAGA	intergenic_variant
5	70658267	-	rs225166887	T	TA	intergenic_variant
5	70664578	-	-	TTTTCTTTCTTTCTTTCTTTCTTTC	ttttctttctttctttctttctttc/ttttctttctttctttctttctttctttc	intergenic_variant
5	70694500	-	rs246034259;rs387652903	CAGATAGAT	CAGAT	intergenic_variant
5	70742061	-	rs13478320	C	A	intergenic_variant
5	70799256	Gabrg1	rs220540106	A	AT	intron_variant
5	70805397	Gabrg1	-	G	g/a	intron_variant
5	70821722	Gabrg1	-	T	t/g	intron_variant
5	70845626	Gabrg1	-	A	g	upstream_gene_variant
5	70908990	-	-	G	g/c	intergenic_variant
5	70925745	-	rs586643462	T	t/c	intergenic_variant
5	70931531	-	rs29547790	T	C	intergenic_variant
5	71014638	Gabra2	rs225390422	T	TA*	splice_region_variant intron_variant
5	71031383	Gabra2	rs241742282	CA	C	intron_variant
5	71031384	Gabra2	rs239402620	A	ac	intron_variant
5	71125484	-	-	A	a/g	intergenic_variant
5	71143078	-	rs47134194	T	C	intergenic_variant
5	71150705	-	-	TTCTATCTA	TTCTATCTATCTA	intergenic_variant
5	71210926	-	rs241580508;rs222972334	T	TTGTGTG	intergenic_variant
5	71248871	-	rs259081198	G	GA	intergenic_variant
5	71278227	-	rs223963109;rs264879427	AAAAGAAAG	AAAAGAAAGAAAG	intergenic_variant
5	71284113	-	rs213845912	CT	C	intergenic_variant
5	71339217	-	-	CGATAGATA	cgata	intergenic_variant
5	71354280	-	-	G	g/t	intergenic_variant
5	71354303	-	-	A	a/t	intergenic_variant
5	71369256	-	rs226920994	CCTCTTCTCTTCTCTT	CCTCTTCTCTTCTCTTCTCTT	intergenic_variant
5	71382564	-	-	C	c/t	intergenic_variant
5	71435467	-	-	C	c/a	intergenic_variant
5	71460286	Cox7b2	rs220646738	GTA	G	intron_variant
5	71572506	Gabra4	-	CCTAT	CCTATCTAT	intron_variant
5	71586218	Gabra4	rs212866649	G	g/a	intron_variant
5	71655688	Gabra4	rs48060156	C	A	intron_variant
5	71673954	-	rs236865352	CATCTATCTATCT	CATCTATCTATCTATCT	intergenic_variant
5	71678339	-	rs387218954;rs219387658	TGATAGATA	TGATA	intergenic_variant
5	71723940	Gabrb1	-	G	g/a	intron_variant
5	71723943	Gabrb1	-	T	t/a	intron_variant
5	71773495	Gabrb1	rs220413964	C	c/t	intron_variant
5	71779814	Gabrb1	-	T	t/g	intron_variant
5	71808692	Gabrb1	-	AC	A	intron_variant
5	71974705	Gabrb1	-	T	t/g	intron_variant
5	71986705	Gabrb1	-	T	t/a	intron_variant
5	72051341	Gabrb1	rs240737075;rs265663615	AATTATTATTATT	aattattattattatt*	intron_variant downstream_gene_variant
5	72102167	Gabrb1	rs237410401;rs249518243	AATAGATAG	AATAGATAGATAG	intron_variant
5	72108563	Gabrb1	-	C	c/t	intron_variant
5	72168355	Commd8	-	A	g	upstream_gene_variant
5	72175203	-	-	A	a/c	intergenic_variant
5	72196370	-	rs33521224	A	G	intergenic_variant
5	72286951	Atp10d	-	T	t/g*	intron_variant _
5	72312531	Corin	-	T	t/g*	intron_variant upstream_gene_variant
5	72312554	Corin	-	T	t/g*	intron_variant upstream_gene_variant
5	72348497	Corin	-	T	t/a*	intron_variant _
5	72439244	Corin	-	T	t/c	intron_variant
5	72567367	-	-	T	t/c	intergenic_variant
5	72567370	-	-	A	a/c	intergenic_variant
5	72579515	Zar1	-	T	t/g*	intron_variant downstream_gene_variant
5	72611102	Cnga1	rs232234053	T	t/g*	intron_variant downstream_gene_variant
5	72611109	Cnga1	-	T	t/g*	intron_variant downstream_gene_variant
5	72639940	Cnga1	rs234545689	A	AATAC*	intron_variant upstream_gene_variant
5	72729108	Txk	rs262892656	A	a/c	intron_variant
5	72729111	Txk	rs224440371	A	a/c	intron_variant
5	72729114	Txk	-	A	a/c	intron_variant
5	72729117	Txk	-	A	a/c	intron_variant
5	72732939	Txk	-	CCTATCTAT	CCTAT	intron_variant
5	72746124	Txk	-	CCACACACACACACACACACA	CCACACACACACACACACACACA	intron_variant
5	72846618	Tec	-	T	t/c*	intron_variant nmd_transcript_variant _
5	72900758	-	-	T	t/g	intergenic_variant
5	72909626	Slain2	-	G	g/t*	upstream_gene_variant downstream_gene_variant
5	72909633	Slain2	-	G	g/t*	upstream_gene_variant downstream_gene_variant
5	72909638	Slain2	-	G	g/t*	upstream_gene_variant downstream_gene_variant
5	72921990	Slain2	rs248547039	A	a/t*	intron_variant downstream_gene_variant
5	72927775	Slain2	-	T	t/g	intron_variant
5	72970936	Gm10135	rs239384659	T	TG*	intron_variant downstream_gene_variant _
5	72994217	-	-	T	t/c	intergenic_variant
5	73024166	Fryl	-	T	t/g*	intron_variant _
5	73024845	Fryl	rs108296698	C	c/a*	intron_variant _
5	73060500	Fryl	-	CAT	cat/c*	intron_variant _
5	73119327	Fryl	-	C	c/a*	intron_variant _
5	73137566	Fryl	rs255779368	A	a/c*	intron_variant _
5	73167906	Fryl	-	A	a/c*	intron_variant _
5	73168942	Fryl	-	A	a/c*	intron_variant upstream_gene_variant _
5	73174963	Fryl	-	AG	A*	intron_variant _
5	73175080	Fryl	rs580636486	G	g/a*	intron_variant _
5	73192521	Fryl	-	T	t/g*	intron_variant upstream_gene_variant downstream_gene_variant _
5	73236240	Fryl	rs261730232	T	t/g*	intron_variant _
5	73244879	Fryl	-	G	g/a*	intron_variant _
5	73375045	-	rs220046899	A	a/c	intergenic_variant
5	73394883	-	-	TGGAA	T	intergenic_variant
5	73394910	-	-	GAGGGAGGAAGGAAGGA	gagggaggaaggaagga/g	intergenic_variant
5	73394946	-	-	A	a/g	intergenic_variant
5	73394949	-	-	G	g/a	intergenic_variant
5	73394952	-	-	G	g/a	intergenic_variant
5	73395104	-	rs583600136	C	c/t	intergenic_variant
5	73399315	-	rs578643890	C	c/g	intergenic_variant
5	73399369	-	-	C	c/g	intergenic_variant
5	73399423	-	-	C	c/g	intergenic_variant
5	73407317	Cwh43	rs246369521	A	a/g	intron_variant
5	73421433	Cwh43	-	A	a/c*	intron_variant nmd_transcript_variant
5	73458524	-	-	A	a/c	intergenic_variant
5	73465919	-	-	A	G	intergenic_variant
5	73505083	Dcun1d4	rs256569471;rs212027475	ATATCTATC	ATATC*	intron_variant nmd_transcript_variant _
5	73505323	Dcun1d4	rs263900973	T	t/g*	intron_variant nmd_transcript_variant _
5	73575799	-	-	TCTTCCTTCCTTCCTTC	tcttccttccttc	intergenic_variant
5	73661582	Spata18	-	G	g/a	intron_variant
5	73661603	Spata18	-	G	g/a	intron_variant
5	73661608	Spata18	-	G	g/a	intron_variant
5	73699413	-	-	T	t/g	intergenic_variant
5	73700571	-	-	T	t/c	intergenic_variant
5	73700575	-	rs218760902	C	c/ct	intergenic_variant
5	73700582	-	rs586767475	T	t/c	intergenic_variant
5	73703563	-	-	A	a/g	intergenic_variant
5	73745143	-	rs253898392	CTGTGTGTGTG	CTGTGTGTG	intergenic_variant
5	73763492	-	rs250045175	AACACACACACACACACAC	aacacacacacacacacac/aacacacacacacacacacac	intergenic_variant
5	73768710	-	rs579211474	G	g/c	intergenic_variant
5	73780508	-	rs33553590	T	t/g	intergenic_variant
5	74012678	Usp46	-	A	a/t*	intron_variant upstream_gene_variant _
5	74019276	Usp46os1	-	T	t/g*	intron_variant _
5	74031144	Usp46	-	G	g/a*	intron_variant upstream_gene_variant downstream_gene_variant _
5	74043699	Usp46	-	C	c/t*	intron_variant downstream_gene_variant
5	74067224	Usp46	-	C	c/a*	intron_variant upstream_gene_variant
5	74072437	Usp46	-	TGAAA	t	upstream_gene_variant
5	74082058	-	-	T	t/c	intergenic_variant
5	74113482	-	rs215082079	T	TC	intergenic_variant
5	74141037	-	rs246422443	CTGTGTGTGTG	ctgtgtgtgtg/ctgtgtgtgtgtg	intergenic_variant
5	74153868	-	rs257434221	G	GGAAA	intergenic_variant
5	74205347	Scfd2	rs247985465	T	C*	3_prime_utr_variant downstream_gene_variant
5	74205351	Scfd2	rs585164598	T	C*	3_prime_utr_variant downstream_gene_variant
5	74205359	Scfd2	-	C	CCT*	3_prime_utr_variant downstream_gene_variant
5	74221982	Scfd2	-	A	a/c*	intron_variant _
5	74236384	Scfd2	rs50259353	T	t/g	intron_variant
5	74255715	Scfd2	-	G	g/t	intron_variant
5	74309230	Scfd2	-	A	a/c	intron_variant
5	74423438	Scfd2	rs216199346;rs226586181	AAAAGAAAGAAAGAAAG	aaagaaagaaagaaagaaag/aaaagaaagaaagaaagaaag	intron_variant
5	74464166	Scfd2	rs266141271	TTATCTATCTATCTATCTATCTATCTATCTATC	ttatctatctatctatctatctatctatc*	intron_variant nmd_transcript_variant _
5	74490127	Scfd2	rs247927394	T	t/c*	intron_variant nmd_transcript_variant
5	74497516	Scfd2	-	C	c/t*	intron_variant nmd_transcript_variant
5	74506782	Scfd2	-	G	g/t*	intron_variant nmd_transcript_variant
5	74532864	Fip1l1	-	A	a/c	upstream_gene_variant
5	74550299	Fip1l1	-	GTTTCTTTCTTTCTTTCTTTC	GTTTCTTTCTTTCTTTCTTTCTTTC	intron_variant
5	74554016	Fip1l1	-	TC	T	intron_variant
5	74618999	Lnx1	-	A	a/c*	intron_variant nmd_transcript_variant downstream_gene_variant
5	74647588	Lnx1	-	A	a/c*	intron_variant nmd_transcript_variant
5	74656733	Lnx1	rs46483682	A	T*	intron_variant nmd_transcript_variant
5	74721124	Gm15984	rs216182171	AC	A*	intron_variant _
5	74721322	Gm15984	rs255060531	TC	T*	intron_variant _
5	74753161	-	-	A	a/c	intergenic_variant
5	74785249	-	-	A	a/t	intergenic_variant
5	74804574	-	-	G	ga	intergenic_variant
5	74876813	-	-	T	t/g	intergenic_variant
5	74933337	-	rs245066488	G	g/t	intergenic_variant
5	74933348	-	-	G	g/t	intergenic_variant
5	74936835	-	rs252085750	AG	A	intergenic_variant
5	74950282	Gm6116	-	CCTTCTTCTTCTT	CCTTCTTCTT*	intron_variant _
5	74980098	-	rs234991260	T	t/c	intergenic_variant
5	75040978	Chic2	-	AAGAAGAGAAGAGAAG	AAGAAGAGAAG	intron_variant
5	75081100	Gsx2	-	GACACACACACACACACAC	gacacacacacacac/gacacacacacac	downstream_gene_variant
5	75143466	-	rs240415352	G	g/c	intergenic_variant
5	75151187	Pdgfra	rs213624497	A	a/c	upstream_gene_variant
5	75220263	Gm28713	-	AG	ag/a	upstream_gene_variant
5	75264009	-	-	C	c/a	intergenic_variant
5	75272497	-	rs33456797	T	C	intergenic_variant
5	75310883	-	-	A	a/ag	intergenic_variant
5	75327792	-	-	CT	ct/c	intergenic_variant
5	75338599	-	-	A	a/c	intergenic_variant
5	75344193	Gm29465	-	A	a/c	downstream_gene_variant
5	75344198	Gm29465	-	T	t/c	downstream_gene_variant
5	75364723	-	rs29731295	A	C	intergenic_variant
5	75397327	-	rs51995164	A	G	intergenic_variant
5	75446763	-	rs253605967	G	GA	intergenic_variant
5	75450942	-	rs255966168	G	T	intergenic_variant
5	75463960	-	-	A	a/c	intergenic_variant
5	75465016	-	rs49748486	C	G	intergenic_variant
5	75509154	-	-	GAAA	GAA	intergenic_variant
5	75553549	-	rs586013271	C	c/t	intergenic_variant
5	75567071	-	-	A	a/c	intergenic_variant
5	75603716	Kit	-	T	t/g	intron_variant
5	75651457	Kit	-	A	a/c*	intron_variant _
5	75651463	Kit	-	A	a/c*	intron_variant _
5	75676251	-	-	A	a/c	intergenic_variant
5	75729503	-	-	GTGTGTGTGTA	G	intergenic_variant
5	75752714	-	-	A	a/t	intergenic_variant
5	75752717	-	-	C	c/t	intergenic_variant
5	75777052	-	rs221284973;rs214468161	CATCTATCTATCTATCTATCT	CATCTATCTATCTATCT	intergenic_variant
5	75798118	-	-	T	t/g	intergenic_variant
5	75811928	-	-	A	a/c	intergenic_variant
5	75811941	-	-	T	t/c	intergenic_variant
5	75854701	Gm28865	-	TTC	ttc/ttctc	upstream_gene_variant
5	75855891	Gm28865	-	G	g/a	upstream_gene_variant
5	75896879	-	-	A	a/c	intergenic_variant
5	75896905	-	-	C	c/a	intergenic_variant
5	75897791	-	-	T	t/c	intergenic_variant
5	75944722	Kdr	-	C	c/a	intron_variant
5	75954965	Kdr	-	T	t/g	intron_variant
5	75971806	Kdr	-	G	g/a*	intron_variant _
5	75987386	-	rs237982956	T	t/g	intergenic_variant
5	75989200	-	-	G	g/ga	intergenic_variant
5	75997091	-	-	GTAGATAGA	GTAGATAGATAGA	intergenic_variant
5	76103041	-	rs579514559	A	G	intergenic_variant
5	76107246	-	rs258404526	C	T	intergenic_variant
5	76107294	-	rs227122398	G	C	intergenic_variant
5	76307903	Clock	-	A	a/c*	upstream_gene_variant downstream_gene_variant
5	76315310	Pdcl2	rs3153762	A	G	intron_variant
5	76385636	-	rs254909223;rs239781933;rs387815996	GATTTATTT	GATTT	intergenic_variant
5	76427022	-	rs223170269	T	c	intergenic_variant
5	76427105	-	rs232694016	AAGAT	a	intergenic_variant
5	76437098	-	-	A	a/c	intergenic_variant
5	76467972	-	rs215484908	C	G	intergenic_variant
5	76527008	Exoc1	rs33494510	G	C	upstream_gene_variant
5	76529347	Exoc1	-	T	t/g*	5_prime_utr_variant upstream_gene_variant _
5	76562589	Exoc1	rs586580051	A	a/g*	intron_variant downstream_gene_variant _
5	76598328	Cep135	-	A	a/c*	intron_variant _
5	76606297	Cep135	-	G	g/t*	intron_variant _
5	76658793	C530008M17Rik	-	T	t/g*	intron_variant upstream_gene_variant downstream_gene_variant _
5	76681960	C530008M17Rik	rs218225969	C	a/g*	intron_variant _
5	76713950	C530008M17Rik	-	A	a/c*	intron_variant _
5	76714683	C530008M17Rik	-	G	g/t*	intron_variant _
5	76720754	C530008M17Rik	rs219179874	A	AT*	intron_variant _
5	76720837	C530008M17Rik	rs585970287	T	t/g*	intron_variant _
5	76854502	C530008M17Rik	rs216874973	T	t/c*	intron_variant upstream_gene_variant
5	76861188	C530008M17Rik	-	G	g/a*	intron_variant upstream_gene_variant _
5	76864360	C530008M17Rik	-	G	g/t*	intron_variant upstream_gene_variant _
5	76864364	C530008M17Rik	rs579956832	C	c/t*	intron_variant upstream_gene_variant _
5	76890870	Aasdh	rs228719402	G	g/a*	intron_variant nmd_transcript_variant downstream_gene_variant _
5	76890874	Aasdh	rs583379623	A	a/t*	intron_variant nmd_transcript_variant downstream_gene_variant _
5	76927884	Ppat	rs585273397	A	a/c*	intron_variant nmd_transcript_variant upstream_gene_variant _
5	77103096	Hopx	-	T	t/g*	intron_variant downstream_gene_variant
5	77106252	Hopx	-	AAGAGAGAGAGAGAGAGAGAGAG	AAGAGAGAGAGAGAGAGAGAG*	intron_variant downstream_gene_variant
5	77123341	Gm15831	-	A	a/c	upstream_gene_variant
5	77123344	Gm15831	-	T	t/c	upstream_gene_variant
5	77152208	-	rs3703607	T	C	intergenic_variant
5	77166292	-	-	T	t/g	intergenic_variant
5	77172451	-	-	G	GCTATGTGTATA	intergenic_variant
5	77173045	-	rs583674857	A	a/g	intergenic_variant
5	77183002	-	rs216582000	A	G	intergenic_variant
5	77183020	-	rs233535374	T	a	intergenic_variant
5	77225374	-	-	A	a/g	intergenic_variant
5	77225381	-	-	T	t/g	intergenic_variant
5	77227101	-	-	AAGAAGAGAAG	aagaag	intergenic_variant
5	77256147	-	-	A	a/c	intergenic_variant
5	77256150	-	-	T	t/c	intergenic_variant
5	77261648	Rest	-	G	g/t	upstream_gene_variant
5	77266462	Rest	-	A	a/g	intron_variant
5	77304975	Noa1	-	G	g/t*	intron_variant upstream_gene_variant downstream_gene_variant
5	77312448	Polr2b	-	T	t/g*	intron_variant upstream_gene_variant _
5	77394058	Igfbp7	-	T	t/g	intron_variant
5	77405954	Igfbp7	rs243073792	T	t/c	intron_variant
5	77405956	Igfbp7	rs254062592	T	t/c	intron_variant
5	77405998	Igfbp7	rs586197404	T	t/g	intron_variant
5	77406071	Igfbp7	rs221455667	A	a/g	intron_variant
5	77406073	Igfbp7	rs244754956	A	a/g	intron_variant
5	77406096	Igfbp7	rs579878856	G	g/c	intron_variant
5	77406106	Igfbp7	rs265233441	T	t/g	intron_variant
5	77406120	Igfbp7	rs222335529	T	t/c	intron_variant
5	77406121	Igfbp7	rs244893244	C	c/a	intron_variant
5	77406144	Igfbp7	-	C	c/t	intron_variant
5	77406156	Igfbp7	-	A	a/g	intron_variant
5	77406161	Igfbp7	rs253747143	T	t/c	intron_variant
5	77406200	Igfbp7	rs581288638	A	a/g	intron_variant
5	77406203	Igfbp7	rs229232623	A	a/g	intron_variant
5	77406222	Igfbp7	-	A	a/g	intron_variant
5	77406226	Igfbp7	rs246647939	A	a/t	intron_variant
5	77406235	Igfbp7	rs258052961	A	a/g	intron_variant
5	77406237	Igfbp7	rs233228742	A	a/g	intron_variant
5	77406238	Igfbp7	rs252336410	G	g/a	intron_variant
5	77406255	Igfbp7	rs578786407	G	g/a	intron_variant
5	77406267	Igfbp7	rs215421271	C	c/t	intron_variant
5	77406278	Igfbp7	rs236333361	C	c/t	intron_variant
5	77406310	Igfbp7	-	C	c/t	intron_variant
5	77406336	Igfbp7	rs244544591	G	g/a	intron_variant
5	77406355	Igfbp7	rs585073645	G	g/a	intron_variant
5	77406356	Igfbp7	rs107932349	A	a/g	intron_variant
5	77406389	Igfbp7	rs212317099	A	a/c	intron_variant
5	77406410	Igfbp7	rs387170501	T	t/g	intron_variant
5	77406427	Igfbp7	rs236784860	T	t/g	intron_variant
5	77406442	Igfbp7	-	A	a/g	intron_variant
5	77406486	Igfbp7	rs254863104	T	t/c	intron_variant
5	77406487	Igfbp7	-	G	g/a	intron_variant
5	77406499	Igfbp7	rs108861651	G	g/t	intron_variant
5	77406540	Igfbp7	rs225314792	C	c/a	intron_variant
5	77406541	Igfbp7	rs239626985	A	a/g	intron_variant
5	77406551	Igfbp7	-	G	g/a	intron_variant
5	77406559	Igfbp7	rs257501162	T	t/c	intron_variant
5	77406565	Igfbp7	rs221828461	T	t/g	intron_variant
5	77406577	Igfbp7	rs584921344	A	a/g	intron_variant
5	77406581	Igfbp7	rs236426818	T	t/c	intron_variant
5	77406619	Igfbp7	rs585439766	G	g/c	intron_variant
5	77406630	Igfbp7	rs253802171	G	g/a	intron_variant
5	77406635	Igfbp7	rs222589072	A	a/g	intron_variant
5	77406764	Igfbp7	-	A	a/g	intron_variant
5	77407268	Igfbp7	-	G	g/t	intron_variant
5	77407344	Igfbp7	-	C	c/t	intron_variant
5	77407400	Igfbp7	-	G	g/c	intron_variant
5	77407419	Igfbp7	rs236699062	C	c/t	intron_variant
5	77407434	Igfbp7	-	G	g/a	intron_variant
5	77407437	Igfbp7	rs248274056	A	a/t	intron_variant
5	77407481	Igfbp7	-	A	a/g	intron_variant
5	77416470	-	-	A	a/t	intergenic_variant
5	77416502	-	-	T	t/c	intergenic_variant
5	77416537	-	rs229400412	C	c/t	intergenic_variant
5	77416538	-	rs247590042	T	t/g	intergenic_variant
5	77416541	-	rs265755125	C	c/t	intergenic_variant
5	77416585	-	rs36891870	G	g/a	intergenic_variant
5	77416606	-	-	T	t/a	intergenic_variant
5	77416607	-	rs256599678	G	g/t	intergenic_variant
5	77416622	-	-	T	t/a	intergenic_variant
5	77416636	-	-	A	a/g	intergenic_variant
5	77416643	-	-	TTTTC	ttttc/t	intergenic_variant
5	77416728	-	-	T	t/c	intergenic_variant
5	77416766	-	-	A	a/c	intergenic_variant
5	77416821	-	rs586477263	T	t/a	intergenic_variant
5	77416865	-	-	C	c/t	intergenic_variant
5	77416934	-	rs214309190	T	t/g	intergenic_variant
5	77418758	-	-	T	t/c	intergenic_variant
5	77418762	-	-	T	t/c	intergenic_variant
5	77418841	-	-	C	c/t	intergenic_variant
5	77419256	-	rs39063179	C	c/a	intergenic_variant
5	77419267	-	rs263371808	T	t/c	intergenic_variant
5	77419297	-	rs38703898	A	a/g	intergenic_variant
5	77419326	-	rs247033771	T	t/c	intergenic_variant
5	77419379	-	-	G	g/t	intergenic_variant
5	77423778	-	rs38949345	A	a/g	intergenic_variant
5	77424593	-	-	C	c/t	intergenic_variant
5	77424599	-	rs264042370	T	t/c	intergenic_variant
5	77424600	-	rs230117246	T	t/c	intergenic_variant
5	77424617	-	rs252482256	T	t/g	intergenic_variant
5	77424637	-	rs214551070	G	g/c	intergenic_variant
5	77424641	-	rs226092938	G	g/t	intergenic_variant
5	77424643	-	rs244536704	G	g/a	intergenic_variant
5	77424680	-	rs212446480	G	g/c	intergenic_variant
5	77424704	-	rs240662528	G	g/a	intergenic_variant
5	77424707	-	rs263633455	G	g/c	intergenic_variant
5	77424740	-	-	C	c/g	intergenic_variant
5	77424743	-	rs216252464	G	g/a	intergenic_variant
5	77424749	-	rs37539424	C	c/t	intergenic_variant
5	77424756	-	-	C	c/t	intergenic_variant
5	77424761	-	-	A	a/g	intergenic_variant
5	77424765	-	rs250307032	G	g/c	intergenic_variant
5	77424800	-	-	G	g/t	intergenic_variant
5	77424808	-	rs38723883	T	t/c	intergenic_variant
5	77424819	-	rs236574159	C	c/t	intergenic_variant
5	77424850	-	rs250831108	T	t/taca	intergenic_variant
5	77424882	-	-	T	t/c	intergenic_variant
5	77424936	-	rs247391822	C	c/t	intergenic_variant
5	77424949	-	rs265701969	G	g/a	intergenic_variant
5	77424960	-	rs232486437	C	c/t	intergenic_variant
5	77424973	-	-	A	a/c	intergenic_variant
5	77424983	-	rs247891377	C	c/t	intergenic_variant
5	77425015	-	-	C	c/t	intergenic_variant
5	77425027	-	-	C	c/a	intergenic_variant
5	77425032	-	rs258547303	A	a/g	intergenic_variant
5	77425055	-	-	T	t/a	intergenic_variant
5	77425075	-	rs225904367	G	g/a	intergenic_variant
5	77425081	-	-	A	a/t	intergenic_variant
5	77425101	-	rs244548254	T	t/g	intergenic_variant
5	77425122	-	-	A	a/t	intergenic_variant
5	77425140	-	-	G	g/t	intergenic_variant
5	77425143	-	-	G	g/a	intergenic_variant
5	77425155	-	-	C	c/t	intergenic_variant
5	77425158	-	-	T	t/c	intergenic_variant
5	77425172	-	-	G	g/a	intergenic_variant
5	77425203	-	-	G	g/a	intergenic_variant
5	77425209	-	rs212306827	T	t/g	intergenic_variant
5	77425215	-	-	T	t/a	intergenic_variant
5	77425219	-	-	C	c/g	intergenic_variant
5	77425834	-	-	T	t/a	intergenic_variant
5	77425844	-	-	G	g/a	intergenic_variant
5	77425864	-	-	C	c/t	intergenic_variant
5	77425873	-	rs218583227	G	g/a	intergenic_variant
5	77425883	-	-	A	a/t	intergenic_variant
5	77425905	-	-	C	c/t	intergenic_variant
5	77425922	-	rs37258824	T	t/c	intergenic_variant
5	77425930	-	-	A	a/c	intergenic_variant
5	77425964	-	rs258366152	T	t/a	intergenic_variant
5	77425969	-	rs238211042	C	c/a	intergenic_variant
5	77425974	-	rs264691131	C	c/g	intergenic_variant
5	77426016	-	-	CAGTT	cagtt/c	intergenic_variant
5	77426031	-	-	G	g/c	intergenic_variant
5	77426050	-	rs581404968	C	c/t	intergenic_variant
5	77426069	-	rs234162700	T	t/c	intergenic_variant
5	77426088	-	rs256513658	G	g/c	intergenic_variant
5	77426098	-	-	CTTCTGCTATGG	cttctgctatgg/c	intergenic_variant
5	77426132	-	-	G	g/t	intergenic_variant
5	77426140	-	rs232529178	T	t/c	intergenic_variant
5	77426169	-	-	T	t/c	intergenic_variant
5	77426184	-	-	C	c/t	intergenic_variant
5	77426195	-	-	T	t/a	intergenic_variant
5	77426210	-	-	T	t/c	intergenic_variant
5	77426217	-	rs230405732	T	t/c	intergenic_variant
5	77426219	-	rs242136533	C	c/a	intergenic_variant
5	77426221	-	-	C	c/a	intergenic_variant
5	77426296	-	-	C	c/a	intergenic_variant
5	77426297	-	rs218803344	A	a/g	intergenic_variant
5	77426313	-	-	T	t/c	intergenic_variant
5	77426314	-	-	G	g/a	intergenic_variant
5	77426334	-	-	A	a/g	intergenic_variant
5	77426348	-	-	A	a/g	intergenic_variant
5	77426376	-	-	C	c/t	intergenic_variant
5	77426382	-	-	T	t/c	intergenic_variant
5	77426394	-	-	C	c/a	intergenic_variant
5	77426405	-	-	C	c/g	intergenic_variant
5	77426423	-	rs239411105	T	t/c	intergenic_variant
5	77426431	-	-	G	g/t	intergenic_variant
5	77426436	-	-	G	g/t	intergenic_variant
5	77426518	-	rs585097767	A	a/g	intergenic_variant
5	77426534	-	rs578409726	G	g/a	intergenic_variant
5	77426592	-	rs220988251	G	g/gtgaa	intergenic_variant
5	77426647	-	-	T	t/c	intergenic_variant
5	77426660	-	rs580572710	C	c/g	intergenic_variant
5	77426668	-	rs263248731	A	a/g	intergenic_variant
5	77426671	-	-	G	g/t	intergenic_variant
5	77426676	-	-	G	g/c	intergenic_variant
5	77426677	-	-	G	g/c	intergenic_variant
5	77426680	-	-	G	g/a	intergenic_variant
5	77426736	-	-	G	g/a	intergenic_variant
5	77426744	-	-	T	t/g	intergenic_variant
5	77426755	-	rs108309753	T	t/c	intergenic_variant
5	77426782	-	-	C	c/t	intergenic_variant
5	77426791	-	rs224193975	T	t/c	intergenic_variant
5	77426792	-	rs584583460	G	g/a	intergenic_variant
5	77426795	-	-	C	c/t	intergenic_variant
5	77426832	-	-	A	a/g	intergenic_variant
5	77426854	-	-	C	c/t	intergenic_variant
5	77426916	-	-	A	a/g	intergenic_variant
5	77426919	-	-	A	a/g	intergenic_variant
5	77426937	-	-	A	a/t	intergenic_variant
5	77426942	-	-	A	a/c	intergenic_variant
5	77426971	-	-	A	a/g	intergenic_variant
5	77426972	-	-	C	c/t	intergenic_variant
5	77427011	-	-	C	c/t	intergenic_variant
5	77427012	-	-	T	t/g	intergenic_variant
5	77427016	-	-	G	g/a	intergenic_variant
5	77427036	-	-	T	t/c	intergenic_variant
5	77427040	-	-	T	t/c	intergenic_variant
5	77427044	-	-	G	g/c	intergenic_variant
5	77427059	-	rs232736319	A	a/g	intergenic_variant
5	77427077	-	-	G	g/t	intergenic_variant
5	77427080	-	-	G	g/t	intergenic_variant
5	77427172	-	-	G	g/t	intergenic_variant
5	77427211	-	-	G	g/ggga	intergenic_variant
5	77427269	-	rs36730505	A	a/c	intergenic_variant
5	77427273	-	rs108006558	T	t/c	intergenic_variant
5	77427453	-	rs108629338	T	t/a	intergenic_variant
5	77429331	-	rs36286114	T	t/c	intergenic_variant
5	77429332	-	-	G	g/a	intergenic_variant
5	77429362	-	-	C	c/t	intergenic_variant
5	77429430	-	-	A	a/c	intergenic_variant
5	77470751	-	-	G	g/c	intergenic_variant
5	77470753	-	-	G	g/t	intergenic_variant
5	77470757	-	-	C	c/t	intergenic_variant
5	77470763	-	-	C	c/t	intergenic_variant
5	77498473	-	-	A	a/c	intergenic_variant
5	77532965	-	-	A	a/c	intergenic_variant
5	77542799	-	rs226311555	C	A	intergenic_variant
5	77591361	-	-	T	t/g	intergenic_variant
5	77635187	-	-	T	t/g	intergenic_variant
5	77678233	-	-	T	t/g	intergenic_variant
5	77693247	-	rs52549417	T	t/c	intergenic_variant
5	77693331	-	rs257035591	A	T	intergenic_variant
5	77693340	-	rs585938224	T	t/c	intergenic_variant
5	77785556	-	-	T	t/a	intergenic_variant
5	77785571	-	-	G	g/c	intergenic_variant
5	77931030	-	rs583868420	T	t/g	intergenic_variant
5	77938052	-	-	G	g/t	intergenic_variant
5	77957752	-	rs221009053;rs265951769	CCTTT	CCTTTCTTT	intergenic_variant
5	77960111	-	rs229218988	T	tg	intergenic_variant
5	78017566	-	rs33061523	T	C	intergenic_variant
5	78024673	-	-	A	a/g	intergenic_variant
5	78031808	-	rs250729390	G	A	intergenic_variant
5	78044051	-	-	A	a/c	intergenic_variant
5	78148398	-	rs52050838	A	C	intergenic_variant
5	78198659	-	-	T	t/g	intergenic_variant
5	78304005	-	rs232106057;rs225812895	GT	G	intergenic_variant
5	78343662	-	rs45836185	C	A	intergenic_variant
5	78388721	-	-	A	a/c	intergenic_variant
5	78391944	-	-	TATCTATC	tatctatc/t	intergenic_variant
5	78448116	-	-	C	c/a	intergenic_variant
5	78448926	-	rs220801769	G	T	intergenic_variant
5	78474098	Mthfr-ps1	-	GA	ga/g*	intron_variant _
5	78489278	-	-	A	a/g	intergenic_variant
5	78546290	-	-	TGAAGAA	T	intergenic_variant
5	78600628	-	rs243477600	G	g/t	intergenic_variant
5	78614048	-	rs45811466	G	T	intergenic_variant
5	78614110	-	rs215889640	AC	A	intergenic_variant
5	78618240	-	rs244648754	A	C	intergenic_variant
5	78655398	-	-	A	a/c	intergenic_variant
5	78666476	-	rs259137314;rs235649544	TATAATAATA	TATAATA	intergenic_variant
5	78713767	-	rs45998563	T	G	intergenic_variant
5	78743159	-	-	TTATATATATATATATATATATATATATA	T	intergenic_variant
5	78787768	-	rs581705658	C	c/a	intergenic_variant
5	78827320	-	-	A	a/c	intergenic_variant
5	78840809	-	-	G	g/a	intergenic_variant
5	78865374	-	rs248891542	T	t/g	intergenic_variant
5	78872119	-	-	A	a/c	intergenic_variant
5	78893328	-	-	G	g/a	intergenic_variant
5	78899607	-	-	T	t/g	intergenic_variant
5	78927973	-	rs231092642	AACACAC	aacac/aac	intergenic_variant
5	78972886	-	rs49818917	C	A	intergenic_variant
5	78973514	-	-	T	t/g	intergenic_variant
5	79006811	-	-	T	t/g	intergenic_variant
5	79075805	-	rs29568430	T	A	intergenic_variant
5	79107041	-	-	A	a/c	intergenic_variant
5	79133011	-	rs248194397	TTTTCCTTACCTTTCTTTTC	ttttccttacctttcttttc/t	intergenic_variant
5	79255584	-	-	G	a	intergenic_variant
5	79261749	-	-	A	a/g	intergenic_variant
5	79405069	-	-	T	t/g	intergenic_variant
5	79405079	-	-	G	g/c	intergenic_variant
5	79405112	-	-	A	a/c	intergenic_variant
5	79405273	-	-	T	t/c	intergenic_variant
5	79405282	-	-	A	a/g	intergenic_variant
5	79405292	-	-	G	g/t	intergenic_variant
5	79405310	-	-	C	c/t	intergenic_variant
5	79405313	-	-	G	g/c	intergenic_variant
5	79405325	-	-	G	g/a	intergenic_variant
5	79405338	-	-	G	g/c	intergenic_variant
5	79405350	-	rs586059506	G	g/a	intergenic_variant
5	79405358	-	rs262249555	C	c/t	intergenic_variant
5	79405371	-	-	G	g/a	intergenic_variant
5	79405377	-	-	A	a/g	intergenic_variant
5	79405381	-	-	A	a/t	intergenic_variant
5	79405402	-	-	T	t/c	intergenic_variant
5	79405416	-	-	A	a/g	intergenic_variant
5	79405431	-	-	T	t/g	intergenic_variant
5	79405502	-	-	A	a/c	intergenic_variant
5	79405538	-	-	A	a/t	intergenic_variant
5	79405543	-	rs580416996	T	t/a	intergenic_variant
5	79405548	-	-	T	t/g	intergenic_variant
5	79405562	-	-	C	c/t	intergenic_variant
5	79405572	-	-	A	a/at	intergenic_variant
5	79405592	-	-	A	a/g	intergenic_variant
5	79405628	-	-	C	c/t	intergenic_variant
5	79405629	-	-	C	c/t	intergenic_variant
5	79405630	-	rs581452837	G	g/c	intergenic_variant
5	79405631	-	-	G	g/a	intergenic_variant
5	79405639	-	-	C	c/t	intergenic_variant
5	79405640	-	rs583357486	G	g/a	intergenic_variant
5	79405662	-	-	TCAAA	tcaaa/t	intergenic_variant
5	79405690	-	-	C	c/g	intergenic_variant
5	79405713	-	rs586684413	C	c/a	intergenic_variant
5	79405722	-	rs584135369	A	a/c	intergenic_variant
5	79405729	-	-	G	g/c	intergenic_variant
5	79405733	-	rs586811367	T	t/g	intergenic_variant
5	79405734	-	-	C	c/a	intergenic_variant
5	79405741	-	rs581512070	A	a/g	intergenic_variant
5	79405757	-	rs584795846	T	t/c	intergenic_variant
5	79405793	-	-	A	a/c	intergenic_variant
5	79405810	-	rs582477554	G	g/a	intergenic_variant
5	79405835	-	rs584465978	T	t/g	intergenic_variant
5	79405839	-	rs578779308	T	t/c	intergenic_variant
5	79405841	-	-	G	g/a	intergenic_variant
5	79405843	-	-	G	g/a	intergenic_variant
5	79405853	-	-	G	g/a	intergenic_variant
5	79405858	-	-	T	t/a	intergenic_variant
5	79405867	-	-	T	t/c	intergenic_variant
5	79405905	-	-	C	c/a	intergenic_variant
5	79405907	-	-	TG	tg/t	intergenic_variant
5	79405969	-	-	A	a/g	intergenic_variant
5	79405981	-	-	T	t/c	intergenic_variant
5	79405985	-	rs230546672	C	c/a	intergenic_variant
5	79406019	-	-	C	c/a	intergenic_variant
5	79406028	-	rs579674324	T	t/c	intergenic_variant
5	79406032	-	-	G	g/a	intergenic_variant
5	79406047	-	rs582750762	T	t/g	intergenic_variant
5	79406055	-	-	T	t/g	intergenic_variant
5	79406065	-	rs580219735	C	c/t	intergenic_variant
5	79406082	-	rs242447449	C	c/a	intergenic_variant
5	79406116	-	rs579336314	T	t/a	intergenic_variant
5	79406121	-	rs264756216	G	g/a	intergenic_variant
5	79406124	-	rs229531255	T	t/g	intergenic_variant
5	79406131	-	-	A	a/g	intergenic_variant
5	79406139	-	rs248362289	T	t/a	intergenic_variant
5	79406166	-	-	G	g/a	intergenic_variant
5	79406205	-	rs586890368	T	t/c	intergenic_variant
5	79406219	-	-	C	c/t	intergenic_variant
5	79406241	-	-	T	t/g	intergenic_variant
5	79406265	-	-	C	c/t	intergenic_variant
5	79406269	-	-	G	g/a	intergenic_variant
5	79406281	-	-	C	c/t	intergenic_variant
5	79406282	-	-	C	c/g	intergenic_variant
5	79406298	-	-	T	t/g	intergenic_variant
5	79406316	-	-	A	a/g	intergenic_variant
5	79406321	-	-	T	t/c	intergenic_variant
5	79406365	-	rs33885044	A	a/g	intergenic_variant
5	79406375	-	-	C	c/g	intergenic_variant
5	79406390	-	rs585244197	T	t/a	intergenic_variant
5	79406397	-	-	T	t/a	intergenic_variant
5	79406404	-	rs587577215	T	t/c	intergenic_variant
5	79406407	-	-	T	t/a	intergenic_variant
5	79406410	-	-	A	a/g	intergenic_variant
5	79406411	-	-	T	t/g	intergenic_variant
5	79406417	-	-	A	a/c	intergenic_variant
5	79406458	-	-	C	c/a	intergenic_variant
5	79406470	-	-	A	a/g	intergenic_variant
5	79406480	-	rs216029204	T	t/a	intergenic_variant
5	79406481	-	-	T	t/c	intergenic_variant
5	79406491	-	-	C	c/t	intergenic_variant
5	79406532	-	-	T	t/g	intergenic_variant
5	79406540	-	-	C	c/t	intergenic_variant
5	79406560	-	-	T	t/a	intergenic_variant
5	79406583	-	rs584501601	T	t/c	intergenic_variant
5	79406597	-	-	A	a/aaaac	intergenic_variant
5	79406622	-	-	C	c/t	intergenic_variant
5	79406623	-	-	A	a/g	intergenic_variant
5	79406637	-	-	T	t/g	intergenic_variant
5	79406710	-	-	C	c/t	intergenic_variant
5	79406718	-	rs221403576	T	t/ta	intergenic_variant
5	79406742	-	-	G	g/a	intergenic_variant
5	79406752	-	-	T	t/c	intergenic_variant
5	79406767	-	-	C	c/t	intergenic_variant
5	79406768	-	-	A	a/g	intergenic_variant
5	79406769	-	-	A	a/t	intergenic_variant
5	79406773	-	-	A	a/g	intergenic_variant
5	79406784	-	rs213923324	T	t/c	intergenic_variant
5	79406789	-	-	G	g/t	intergenic_variant
5	79406791	-	-	T	t/c	intergenic_variant
5	79406800	-	-	T	t/a	intergenic_variant
5	79406845	-	rs579074740	A	a/t	intergenic_variant
5	79406853	-	-	T	t/tttgtgtgtgtg	intergenic_variant
5	79406864	-	-	G	g/c	intergenic_variant
5	79406879	-	rs584670920	C	c/a	intergenic_variant
5	79406899	-	-	C	c/t	intergenic_variant
5	79406902	-	-	C	c/t	intergenic_variant
5	79406920	-	-	C	c/t	intergenic_variant
5	79406931	-	rs30647244	C	c/t	intergenic_variant
5	79406957	-	-	C	c/a	intergenic_variant
5	79406966	-	-	G	g/c	intergenic_variant
5	79406967	-	-	A	a/t	intergenic_variant
5	79406983	-	rs582138218	A	a/g	intergenic_variant
5	79406996	-	-	A	a/t	intergenic_variant
5	79406998	-	rs237145816	A	a/g	intergenic_variant
5	79407019	-	rs586321375	A	a/t	intergenic_variant
5	79407023	-	-	G	g/a	intergenic_variant
5	79407031	-	-	C	c/a	intergenic_variant
5	79407035	-	-	T	t/a	intergenic_variant
5	79407074	-	-	C	c/t	intergenic_variant
5	79407088	-	-	C	c/t	intergenic_variant
5	79407110	-	-	A	a/t	intergenic_variant
5	79407115	-	-	T	t/a	intergenic_variant
5	79407178	-	-	G	g/a	intergenic_variant
5	79407187	-	-	A	a/c	intergenic_variant
5	79407207	-	-	C	c/g	intergenic_variant
5	79407217	-	-	T	t/c	intergenic_variant
5	79407271	-	-	A	a/g	intergenic_variant
5	79407307	-	-	C	c/t	intergenic_variant
5	79407314	-	-	C	c/t	intergenic_variant
5	79407335	-	-	T	t/a	intergenic_variant
5	79407359	-	-	C	c/t	intergenic_variant
5	79407376	-	-	T	t/c	intergenic_variant
5	79407402	-	-	A	a/c	intergenic_variant
5	79407408	-	rs580146982	T	t/c	intergenic_variant
5	79407427	-	-	A	a/g	intergenic_variant
5	79407429	-	-	C	c/t	intergenic_variant
5	79407442	-	-	T	t/c	intergenic_variant
5	79407456	-	-	A	a/c	intergenic_variant
5	79407457	-	-	C	c/t	intergenic_variant
5	79407462	-	-	G	g/t	intergenic_variant
5	79407463	-	-	G	g/t	intergenic_variant
5	79407470	-	-	A	a/g	intergenic_variant
5	79407480	-	-	C	c/t	intergenic_variant
5	79407491	-	-	T	t/c	intergenic_variant
5	79407510	-	-	T	t/g	intergenic_variant
5	79407511	-	-	C	c/a	intergenic_variant
5	79407551	-	-	A	a/g	intergenic_variant
5	79407555	-	-	C	c/t	intergenic_variant
5	79407579	-	rs583165571	A	a/c	intergenic_variant
5	79407582	-	-	C	c/t	intergenic_variant
5	79407595	-	-	G	g/a	intergenic_variant
5	79407599	-	rs587198646	A	a/t	intergenic_variant
5	79407600	-	rs579531242	G	g/a	intergenic_variant
5	79407604	-	-	T	t/a	intergenic_variant
5	79407608	-	rs583254119	A	a/g	intergenic_variant
5	79407632	-	-	C	c/t	intergenic_variant
5	79407639	-	-	T	t/a	intergenic_variant
5	79407672	-	-	T	t/c	intergenic_variant
5	79407726	-	-	T	t/a	intergenic_variant
5	79407727	-	-	G	g/a	intergenic_variant
5	79407782	-	-	C	c/t	intergenic_variant
5	79407783	-	-	A	a/g	intergenic_variant
5	79407795	-	-	C	c/a	intergenic_variant
5	79407805	-	-	T	t/a	intergenic_variant
5	79407834	-	rs583959114	A	a/c	intergenic_variant
5	79407835	-	-	T	t/c	intergenic_variant
5	79407839	-	-	T	t/c	intergenic_variant
5	79407897	-	rs586716571	G	g/c	intergenic_variant
5	79407904	-	rs581428006	A	a/c	intergenic_variant
5	79407907	-	rs584625778	A	a/g	intergenic_variant
5	79407911	-	rs578780916	C	c/a	intergenic_variant
5	79407915	-	-	A	a/g	intergenic_variant
5	79407928	-	-	C	c/t	intergenic_variant
5	79407929	-	-	A	a/t	intergenic_variant
5	79407971	-	-	C	c/t	intergenic_variant
5	79407988	-	rs232934507	TGTA	tgta/t	intergenic_variant
5	79408024	-	rs31163280	C	c/a	intergenic_variant
5	79408034	-	rs578954021	A	a/g	intergenic_variant
5	79408037	-	-	A	a/g	intergenic_variant
5	79408044	-	-	G	g/t	intergenic_variant
5	79408048	-	-	G	g/a	intergenic_variant
5	79408061	-	-	G	g/a	intergenic_variant
5	79408082	-	rs582640733	G	g/a	intergenic_variant
5	79408089	-	-	A	a/g	intergenic_variant
5	79408106	-	-	A	a/g	intergenic_variant
5	79408121	-	-	A	a/c	intergenic_variant
5	79408123	-	-	T	t/g	intergenic_variant
5	79408172	-	-	G	g/c	intergenic_variant
5	79408186	-	-	A	a/g	intergenic_variant
5	79408187	-	-	A	a/g	intergenic_variant
5	79408232	-	-	C	c/t	intergenic_variant
5	79408233	-	rs583518932	A	a/g	intergenic_variant
5	79408271	-	-	C	c/a	intergenic_variant
5	79408272	-	rs585415522	A	a/g	intergenic_variant
5	79408292	-	-	A	a/c	intergenic_variant
5	79408298	-	-	G	g/a	intergenic_variant
5	79408303	-	rs583735834	A	a/g	intergenic_variant
5	79408325	-	rs33884923	C	c/g	intergenic_variant
5	79408331	-	rs587561888	A	a/t	intergenic_variant
5	79408343	-	-	T	t/c	intergenic_variant
5	79408356	-	rs33885003	T	t/c	intergenic_variant
5	79408381	-	-	C	c/g	intergenic_variant
5	79408385	-	-	G	g/a	intergenic_variant
5	79408407	-	-	G	g/a	intergenic_variant
5	79408416	-	rs583845328	T	t/c	intergenic_variant
5	79408424	-	-	G	g/a	intergenic_variant
5	79408428	-	-	A	a/g	intergenic_variant
5	79408452	-	rs587258343	G	g/c	intergenic_variant
5	79408461	-	-	T	t/g	intergenic_variant
5	79408478	-	rs581032466	C	c/a	intergenic_variant
5	79408484	-	rs584643402	G	g/a	intergenic_variant
5	79408493	-	rs578293674	T	t/a	intergenic_variant
5	79408495	-	rs580853227	A	a/g	intergenic_variant
5	79408512	-	rs584814839	A	a/g	intergenic_variant
5	79408517	-	-	T	t/a	intergenic_variant
5	79408524	-	rs51542388	T	t/g	intergenic_variant
5	79408541	-	rs586066266	G	g/t	intergenic_variant
5	79408543	-	-	T	t/a	intergenic_variant
5	79408558	-	-	G	g/a	intergenic_variant
5	79408595	-	rs261696426	C	c/t	intergenic_variant
5	79408599	-	-	CTT	ctt/c	intergenic_variant
5	79408631	-	-	T	t/c	intergenic_variant
5	79408635	-	rs585864407	A	a/g	intergenic_variant
5	79408656	-	rs579532711	C	c/t	intergenic_variant
5	79408662	-	rs30975624	A	a/t	intergenic_variant
5	79408669	-	-	T	t/c	intergenic_variant
5	79408686	-	rs578289158	A	a/g	intergenic_variant
5	79408706	-	-	T	t/c	intergenic_variant
5	79408721	-	rs223708578	T	t/c	intergenic_variant
5	79408725	-	rs242405617	A	a/g	intergenic_variant
5	79408727	-	-	C	c/t	intergenic_variant
5	79408742	-	-	A	a/c	intergenic_variant
5	79408746	-	rs30617721	A	a/c	intergenic_variant
5	79408747	-	-	A	a/g	intergenic_variant
5	79408749	-	rs580423081	A	a/g	intergenic_variant
5	79408753	-	rs584109438	A	a/g	intergenic_variant
5	79408757	-	-	T	t/a	intergenic_variant
5	79408773	-	rs260250068	A	a/g	intergenic_variant
5	79408776	-	rs227419975	G	g/t	intergenic_variant
5	79408783	-	rs251563343	A	a/g	intergenic_variant
5	79408803	-	-	T	t/g	intergenic_variant
5	79408814	-	rs583425809	T	t/c	intergenic_variant
5	79408848	-	rs580611642	A	a/t	intergenic_variant
5	79408849	-	rs584144364	A	a/c	intergenic_variant
5	79408859	-	rs265123085	C	c/a	intergenic_variant
5	79408861	-	rs229062818	A	a/t	intergenic_variant
5	79408868	-	rs252916252	T	t/a	intergenic_variant
5	79408897	-	rs217266353	G	g/t	intergenic_variant
5	79408899	-	rs234162549	A	a/g	intergenic_variant
5	79408900	-	rs31599402	C	c/t	intergenic_variant
5	79408979	-	rs586312937	A	a/t	intergenic_variant
5	79409003	-	-	T	t/c	intergenic_variant
5	79409098	-	rs30104309	C	c/t	intergenic_variant
5	79409105	-	rs581508009	T	t/a	intergenic_variant
5	79409134	-	-	C	c/t	intergenic_variant
5	79409145	-	-	G	g/t	intergenic_variant
5	79409157	-	-	T	t/g	intergenic_variant
5	79409159	-	-	G	g/a	intergenic_variant
5	79409177	-	rs578979154	A	a/c	intergenic_variant
5	79409194	-	-	A	a/g	intergenic_variant
5	79409209	-	-	C	c/t	intergenic_variant
5	79409233	-	-	G	g/a	intergenic_variant
5	79409235	-	rs582704332	T	t/c	intergenic_variant
5	79409244	-	rs31599403	G	g/c	intergenic_variant
5	79409248	-	-	A	a/g	intergenic_variant
5	79409264	-	rs584263356	T	t/c	intergenic_variant
5	79409265	-	rs31600174	A	a/t	intergenic_variant
5	79409290	-	rs256730862	A	a/c	intergenic_variant
5	79409294	-	rs220654538	A	a/g	intergenic_variant
5	79409313	-	rs107820740	C	c/t	intergenic_variant
5	79409320	-	-	C	c/a	intergenic_variant
5	79409350	-	rs578829494	T	t/c	intergenic_variant
5	79409366	-	-	C	c/t	intergenic_variant
5	79409374	-	-	C	c/t	intergenic_variant
5	79409402	-	rs234475485	A	a/c	intergenic_variant
5	79409410	-	rs264084996	T	t/a	intergenic_variant
5	79409411	-	rs223719326	G	g/a	intergenic_variant
5	79409437	-	rs582120814	A	a/c	intergenic_variant
5	79409478	-	rs31600175	C	c/t	intergenic_variant
5	79409545	-	rs582220277	A	a/t	intergenic_variant
5	79409548	-	rs585352319	T	t/c	intergenic_variant
5	79409580	-	rs579670213	T	t/c	intergenic_variant
5	79409625	-	-	T	t/a	intergenic_variant
5	79409627	-	rs582748834	T	t/g	intergenic_variant
5	79409644	-	rs260310110	C	c/t	intergenic_variant
5	79409678	-	-	C	c/t	intergenic_variant
5	79409721	-	-	C	c/a	intergenic_variant
5	79409733	-	rs580160346	G	g/c	intergenic_variant
5	79409744	-	rs583763406	A	a/g	intergenic_variant
5	79409764	-	rs31428896	T	t/a	intergenic_variant
5	79409779	-	rs247288078	A	a/g	intergenic_variant
5	79409783	-	rs262423105	A	a/t	intergenic_variant
5	79409784	-	rs229312362	A	a/t	intergenic_variant
5	79409810	-	rs248465943	C	c/catgtt	intergenic_variant
5	79409855	-	rs50226737	T	t/c	intergenic_variant
5	79409888	-	rs48924263	A	a/t	intergenic_variant
5	79409901	-	rs48935637	C	c/g	intergenic_variant
5	79409905	-	rs47319478	A	a/g	intergenic_variant
5	79409926	-	rs31600178	T	t/a	intergenic_variant
5	79409969	-	rs48689911	T	t/c	intergenic_variant
5	79409985	-	rs51640638	A	a/c	intergenic_variant
5	79410006	-	-	G	g/a	intergenic_variant
5	79410008	-	-	C	c/t	intergenic_variant
5	79410134	-	-	G	g/t	intergenic_variant
5	79416414	Gm29463	-	C	c/t	upstream_gene_variant
5	79416415	Gm29463	-	A	a/g	upstream_gene_variant
5	79416440	Gm29463	-	T	t/a	upstream_gene_variant
5	79416449	Gm29463	rs227300516	C	c/a	upstream_gene_variant
5	79416450	Gm29463	-	C	c/t	upstream_gene_variant
5	79416467	Gm29463	-	C	c/t	upstream_gene_variant
5	79416477	Gm29463	-	T	t/c	upstream_gene_variant
5	79416494	Gm29463	rs31600183	T	t/c	upstream_gene_variant
5	79416506	Gm29463	-	C	c/a	upstream_gene_variant
5	79416521	Gm29463	-	G	g/a	upstream_gene_variant
5	79416523	Gm29463	-	A	a/t	upstream_gene_variant
5	79416564	Gm29463	-	A	a/g	upstream_gene_variant
5	79416568	Gm29463	-	A	a/c	upstream_gene_variant
5	79416590	Gm29463	-	G	g/c	upstream_gene_variant
5	79416597	Gm29463	rs108355768	T	t/c	upstream_gene_variant
5	79416611	Gm29463	-	T	t/c	upstream_gene_variant
5	79416637	Gm29463	-	G	g/a	upstream_gene_variant
5	79416675	Gm29463	rs31601024	C	c/t	upstream_gene_variant
5	79416715	Gm29463	rs234580084	G	g/c	upstream_gene_variant
5	79416729	Gm29463	-	C	c/t	upstream_gene_variant
5	79416738	Gm29463	rs108005091	G	g/a	upstream_gene_variant
5	79416739	Gm29463	rs107945771	T	t/c	upstream_gene_variant
5	79416769	Gm29463	-	C	c/a	upstream_gene_variant
5	79416804	Gm29463	-	A	a/c	upstream_gene_variant
5	79416808	Gm29463	rs582939110	G	g/c	upstream_gene_variant
5	79416827	Gm29463	-	T	t/g	upstream_gene_variant
5	79416834	Gm29463	-	G	g/a	upstream_gene_variant
5	79416841	Gm29463	rs31105093	C	c/t	upstream_gene_variant
5	79416889	Gm29463	-	C	c/t	upstream_gene_variant
5	79416898	Gm29463	-	A	a/g	upstream_gene_variant
5	79416911	Gm29463	-	G	g/a	upstream_gene_variant
5	79416924	Gm29463	rs108708267	C	c/g	upstream_gene_variant
5	79416928	Gm29463	-	A	a/t	upstream_gene_variant
5	79416992	Gm29463	-	A	a/c	upstream_gene_variant
5	79416996	Gm29463	-	A	a/g	upstream_gene_variant
5	79417051	Gm29463	-	A	a/g	upstream_gene_variant
5	79417062	Gm29463	rs239264541	G	g/t	upstream_gene_variant
5	79417063	Gm29463	rs257450342	C	c/t	upstream_gene_variant
5	79417071	Gm29463	rs108020343	T	t/a	upstream_gene_variant
5	79417108	Gm29463	-	G	g/c	upstream_gene_variant
5	79417132	Gm29463	-	T	t/a	upstream_gene_variant
5	79417206	Gm29463	-	G	g/a	upstream_gene_variant
5	79417213	Gm29463	-	C	c/t	upstream_gene_variant
5	79417215	Gm29463	rs31601025	C	c/t	upstream_gene_variant
5	79417224	Gm29463	-	C	c/t	upstream_gene_variant
5	79417230	Gm29463	-	C	c/t	upstream_gene_variant
5	79417251	Gm29463	-	G	g/a	upstream_gene_variant
5	79417253	Gm29463	rs221992451	T	t/c	upstream_gene_variant
5	79417256	Gm29463	-	T	t/c	upstream_gene_variant
5	79417268	Gm29463	rs580205830	T	t/c	upstream_gene_variant
5	79417270	Gm29463	rs31601026	A	a/g	upstream_gene_variant
5	79417286	Gm29463	rs583363203	A	a/g	upstream_gene_variant
5	79417390	Gm29463	-	G	g/a	upstream_gene_variant
5	79417418	Gm29463	-	T	t/g	upstream_gene_variant
5	79417420	Gm29463	-	T	t/a	upstream_gene_variant
5	79417440	Gm29463	-	T	t/a	upstream_gene_variant
5	79417445	Gm29463	-	T	t/a	upstream_gene_variant
5	79417464	Gm29463	-	T	t/a	upstream_gene_variant
5	79417473	Gm29463	-	C	c/g	upstream_gene_variant
5	79417484	Gm29463	-	A	a/c	upstream_gene_variant
5	79417494	Gm29463	rs31601030	C	c/g	upstream_gene_variant
5	79417522	Gm29463	rs586825473	T	t/c	upstream_gene_variant
5	79417568	Gm29463	rs584079365	C	c/a	upstream_gene_variant
5	79417580	Gm29463	-	T	t/g	upstream_gene_variant
5	79417771	Gm29463	-	A	a/g	upstream_gene_variant
5	79417796	Gm29463	-	T	t/c	upstream_gene_variant
5	79417814	Gm29463	-	C	c/a	upstream_gene_variant
5	79417826	Gm29463	-	T	t/g	upstream_gene_variant
5	79419165	Gm29463	rs51174152	A	a/c	upstream_gene_variant
5	79419196	Gm29463	-	A	a/t	upstream_gene_variant
5	79420116	Gm29463	-	C	c/t	downstream_gene_variant
5	79420117	Gm29463	-	T	t/g	downstream_gene_variant
5	79420118	Gm29463	-	G	g/a	downstream_gene_variant
5	79420122	Gm29463	-	G	g/a	downstream_gene_variant
5	79420130	Gm29463	rs237302094	A	a/g	downstream_gene_variant
5	79420216	Gm29463	rs586438198	C	c/t	downstream_gene_variant
5	79420317	Gm29463	-	C	c/t	downstream_gene_variant
5	79420343	Gm29463	-	T	t/g	downstream_gene_variant
5	79420370	Gm29463	-	G	g/t	downstream_gene_variant
5	79420412	Gm29463	-	C	c/t	downstream_gene_variant
5	79420431	Gm29463	rs586148229	T	t/c	downstream_gene_variant
5	79420698	Gm29463	rs213096776	G	g/a	downstream_gene_variant
5	79420700	Gm29463	-	A	a/t	downstream_gene_variant
5	79420706	Gm29463	rs230359544	C	c/t	downstream_gene_variant
5	79420711	Gm29463	-	G	g/a	downstream_gene_variant
5	79420719	Gm29463	-	T	t/g	downstream_gene_variant
5	79420807	Gm29463	-	G	g/a	downstream_gene_variant
5	79420928	Gm29463	-	G	g/c	downstream_gene_variant
5	79420946	Gm29463	rs31598406	T	t/c	downstream_gene_variant
5	79420987	Gm29463	-	G	g/c	downstream_gene_variant
5	79421034	Gm29463	-	G	g/t	downstream_gene_variant
5	79422153	Gm29463	-	T	t/c	downstream_gene_variant
5	79422440	Gm29463	rs51227767	T	t/c	downstream_gene_variant
5	79422711	Gm29463	-	T	t/a	downstream_gene_variant
5	79422724	Gm29463	-	C	c/g	downstream_gene_variant
5	79422749	Gm29463	-	T	t/c	downstream_gene_variant
5	79422759	Gm29463	rs233222271	G	g/a	downstream_gene_variant
5	79422790	Gm29463	-	C	c/a	downstream_gene_variant
5	79422904	Gm29463	rs583580808	T	t/c	downstream_gene_variant
5	79422930	Gm29463	rs586824010	A	a/c	downstream_gene_variant
5	79422971	Gm29463	rs227830415	T	t/g	downstream_gene_variant
5	79422985	Gm29463	rs246137968	G	g/t	downstream_gene_variant
5	79422987	Gm29463	rs262674994	A	a/t	downstream_gene_variant
5	79423000	Gm29463	-	G	g/a	downstream_gene_variant
5	79423001	Gm29463	-	T	t/a	downstream_gene_variant
5	79423019	Gm29463	-	T	t/c	downstream_gene_variant
5	79423027	Gm29463	-	G	g/t	downstream_gene_variant
5	79423060	Gm29463	-	G	g/t	downstream_gene_variant
5	79423070	Gm29463	rs229980325	G	g/c	downstream_gene_variant
5	79423076	Gm29463	rs249647825	A	a/g	downstream_gene_variant
5	79423079	Gm29463	-	C	c/a	downstream_gene_variant
5	79423082	Gm29463	rs213651186	T	t/g	downstream_gene_variant
5	79423083	Gm29463	-	C	c/t	downstream_gene_variant
5	79423094	Gm29463	-	T	t/g	downstream_gene_variant
5	79423112	Gm29463	-	T	t/c	downstream_gene_variant
5	79423119	Gm29463	rs230236962	A	a/g	downstream_gene_variant
5	79423123	Gm29463	rs31599294	C	c/g	downstream_gene_variant
5	79423132	Gm29463	-	T	t/a	downstream_gene_variant
5	79423134	Gm29463	-	G	g/a	downstream_gene_variant
5	79423147	Gm29463	-	G	g/a	downstream_gene_variant
5	79423154	Gm29463	-	G	g/c	downstream_gene_variant
5	79423176	Gm29463	-	C	c/t	downstream_gene_variant
5	79423177	Gm29463	rs31149071	C	c/a	downstream_gene_variant
5	79423197	Gm29463	rs233651516	C	c/t	downstream_gene_variant
5	79423221	Gm29463	-	A	a/g	downstream_gene_variant
5	79423277	Gm29463	-	A	a/g	downstream_gene_variant
5	79423293	Gm29463	rs584698465	C	c/t	downstream_gene_variant
5	79423315	Gm29463	-	C	c/a	downstream_gene_variant
5	79423316	Gm29463	-	C	c/t	downstream_gene_variant
5	79423324	Gm29463	rs227231736	TG	tg/t	downstream_gene_variant
5	79423341	Gm29463	-	G	g/a	downstream_gene_variant
5	79423347	Gm29463	-	T	t/c	downstream_gene_variant
5	79423356	Gm29463	-	T	t/c	downstream_gene_variant
5	79423357	Gm29463	-	C	c/t	downstream_gene_variant
5	79423373	Gm29463	-	T	t/c	downstream_gene_variant
5	79423374	Gm29463	-	G	g/a	downstream_gene_variant
5	79423384	Gm29463	rs579042882	G	g/a	downstream_gene_variant
5	79423393	Gm29463	rs223478182	G	g/a	downstream_gene_variant
5	79423419	Gm29463	-	G	g/a	downstream_gene_variant
5	79425324	-	-	A	a/c	intergenic_variant
5	79425425	-	-	G	g/t	intergenic_variant
5	79425464	-	rs585502495	A	a/g	intergenic_variant
5	79425470	-	rs579556658	T	t/g	intergenic_variant
5	79425491	-	rs582828482	T	t/c	intergenic_variant
5	79425493	-	-	T	t/c	intergenic_variant
5	79425499	-	rs581526944	C	c/t	intergenic_variant
5	79425503	-	rs584168824	T	t/c	intergenic_variant
5	79425512	-	-	T	t/c	intergenic_variant
5	79425521	-	rs250099597	GGAAAAA	ggaaaaa/g	intergenic_variant
5	79425556	-	-	G	g/a	intergenic_variant
5	79425575	-	rs581073135	A	a/c	intergenic_variant
5	79425597	-	rs584201918	C	c/a	intergenic_variant
5	79425613	-	-	C	c/g	intergenic_variant
5	79425619	-	-	C	c/a	intergenic_variant
5	79425638	-	rs578434552	G	g/a	intergenic_variant
5	79425683	-	-	C	c/a	intergenic_variant
5	79425689	-	-	C	c/g	intergenic_variant
5	79425703	-	-	A	a/g	intergenic_variant
5	79425719	-	rs31599298	A	a/c	intergenic_variant
5	79425721	-	-	AAT	aat/a	intergenic_variant
5	79425727	-	-	T	t/g	intergenic_variant
5	79425742	-	-	G	g/a	intergenic_variant
5	79425780	-	-	A	a/c	intergenic_variant
5	79425790	-	-	C	c/t	intergenic_variant
5	79425802	-	rs216905746	A	a/c	intergenic_variant
5	79425804	-	rs227927209	A	a/c	intergenic_variant
5	79425811	-	rs252695100	T	t/c	intergenic_variant
5	79425817	-	rs215280503	A	a/g	intergenic_variant
5	79425819	-	-	A	a/g	intergenic_variant
5	79425830	-	-	C	c/t	intergenic_variant
5	79425846	-	rs265500129	C	c/a	intergenic_variant
5	79425847	-	-	T	t/a	intergenic_variant
5	79425870	-	-	C	c/t	intergenic_variant
5	79425935	-	-	C	c/t	intergenic_variant
5	79425941	-	rs212213017	T	t/c	intergenic_variant
5	79425947	-	rs236275885	C	c/a	intergenic_variant
5	79425967	-	-	T	t/a	intergenic_variant
5	79425976	-	-	T	t/c	intergenic_variant
5	79426073	-	-	C	c/t	intergenic_variant
5	79426075	-	-	T	t/c	intergenic_variant
5	79426078	-	-	A	a/g	intergenic_variant
5	79426083	-	-	G	g/a	intergenic_variant
5	79426093	-	-	T	t/c	intergenic_variant
5	79426128	-	-	T	t/a	intergenic_variant
5	79426134	-	rs247834689	A	a/g	intergenic_variant
5	79426142	-	-	G	g/t	intergenic_variant
5	79426160	-	-	C	c/t	intergenic_variant
5	79426173	-	-	T	t/c	intergenic_variant
5	79426175	-	-	A	a/g	intergenic_variant
5	79426184	-	-	T	t/c	intergenic_variant
5	79426276	-	-	A	a/g	intergenic_variant
5	79426280	-	-	C	c/t	intergenic_variant
5	79426319	-	rs579167314	T	t/c	intergenic_variant
5	79426344	-	rs257830016	C	c/g	intergenic_variant
5	79426348	-	-	C	c/t	intergenic_variant
5	79426350	-	-	A	a/g	intergenic_variant
5	79426352	-	-	C	c/a	intergenic_variant
5	79426357	-	rs221715490	G	g/t	intergenic_variant
5	79426367	-	-	C	c/t	intergenic_variant
5	79426419	-	-	C	c/t	intergenic_variant
5	79426433	-	rs584485461	T	t/g	intergenic_variant
5	79426442	-	-	A	a/g	intergenic_variant
5	79426485	-	-	G	g/c	intergenic_variant
5	79426511	-	-	T	t/a	intergenic_variant
5	79426526	-	rs265597778	AT	at/a	intergenic_variant
5	79426533	-	-	C	c/t	intergenic_variant
5	79426567	-	-	T	t/c	intergenic_variant
5	79427379	-	rs240654065	C	c/t	intergenic_variant
5	79427393	-	-	T	t/a	intergenic_variant
5	79427411	-	rs585228732	G	g/t	intergenic_variant
5	79427431	-	-	A	a/g	intergenic_variant
5	79427443	-	-	T	t/g	intergenic_variant
5	79427572	-	-	C	c/t	intergenic_variant
5	79427590	-	-	T	t/a	intergenic_variant
5	79427608	-	-	T	t/c	intergenic_variant
5	79427613	-	-	G	g/a	intergenic_variant
5	79427666	-	-	C	c/g	intergenic_variant
5	79427696	-	-	A	a/g	intergenic_variant
5	79427749	-	rs31599303	G	g/c	intergenic_variant
5	79427957	-	-	T	t/c	intergenic_variant
5	79428006	-	-	A	a/g	intergenic_variant
5	79428134	-	-	C	c/t	intergenic_variant
5	79428168	-	-	G	g/a	intergenic_variant
5	79428200	-	-	G	g/a	intergenic_variant
5	79428208	-	-	G	g/a	intergenic_variant
5	79428212	-	rs265395169	T	t/g	intergenic_variant
5	79428475	-	-	A	a/t	intergenic_variant
5	79428515	-	-	T	t/g	intergenic_variant
5	79428536	-	-	C	c/t	intergenic_variant
5	79428540	-	-	T	t/c	intergenic_variant
5	79428550	-	-	G	g/c	intergenic_variant
5	79428559	-	-	C	c/t	intergenic_variant
5	79428587	-	-	A	a/g	intergenic_variant
5	79428625	-	-	T	t/c	intergenic_variant
5	79428630	-	-	A	a/g	intergenic_variant
5	79428670	-	-	T	t/a	intergenic_variant
5	79428672	-	-	A	a/t	intergenic_variant
5	79428691	-	-	C	c/t	intergenic_variant
5	79428694	-	-	G	g/a	intergenic_variant
5	79428698	-	-	AAC	aac/a	intergenic_variant
5	79428715	-	rs239836057	T	t/a	intergenic_variant
5	79428761	-	rs247827389	T	t/tc	intergenic_variant
5	79428776	-	rs251427809	C	c/g	intergenic_variant
5	79428788	-	rs584867019	A	a/t	intergenic_variant
5	79428816	-	rs579054337	T	t/c	intergenic_variant
5	79428832	-	-	C	c/t	intergenic_variant
5	79428840	-	-	C	c/t	intergenic_variant
5	79428846	-	rs108611091	A	a/g	intergenic_variant
5	79428857	-	-	C	c/a	intergenic_variant
5	79428897	-	rs581011363	T	t/c	intergenic_variant
5	79428919	-	rs222385018	G	g/a	intergenic_variant
5	79428949	-	rs578390208	G	g/a	intergenic_variant
5	79428989	-	-	A	a/t	intergenic_variant
5	79429010	-	-	A	a/g	intergenic_variant
5	79429045	-	-	T	t/c	intergenic_variant
5	79429067	-	-	T	t/c	intergenic_variant
5	79429083	-	rs251769310	G	g/c	intergenic_variant
5	79429112	-	-	C	c/t	intergenic_variant
5	79429193	-	rs49302350	G	g/t	intergenic_variant
5	79429199	-	rs46174489	G	g/c	intergenic_variant
5	79429254	-	rs50133988	C	c/t	intergenic_variant
5	79429274	-	rs48424001	T	t/c	intergenic_variant
5	79429289	-	rs47989664	A	a/t	intergenic_variant
5	79429313	-	-	T	t/g	intergenic_variant
5	79429351	-	rs50723332	G	g/t	intergenic_variant
5	79429365	-	-	G	g/a	intergenic_variant
5	79429392	-	rs246593961	G	g/a	intergenic_variant
5	79429400	-	rs50609140	G	g/a	intergenic_variant
5	79429443	-	rs31600106	C	c/t	intergenic_variant
5	79429472	-	rs49422002	T	t/c	intergenic_variant
5	79429488	-	rs51178179	G	g/t	intergenic_variant
5	79429532	-	-	A	a/t	intergenic_variant
5	79429533	-	rs31600107	G	g/a	intergenic_variant
5	79429546	-	rs50107511	T	t/c	intergenic_variant
5	79429553	-	rs49335898	C	c/g	intergenic_variant
5	79429588	-	-	GC	gc/g	intergenic_variant
5	79429610	-	rs47973565	T	t/c	intergenic_variant
5	79429642	-	rs48246749	G	g/a	intergenic_variant
5	79429650	-	rs51577061	G	g/a	intergenic_variant
5	79429656	-	rs48931031	T	t/g	intergenic_variant
5	79429765	-	rs108080090	G	g/a	intergenic_variant
5	79429775	-	-	C	c/t	intergenic_variant
5	79429793	-	-	A	a/g	intergenic_variant
5	79429796	-	rs248064187	A	a/t	intergenic_variant
5	79429809	-	-	T	t/c	intergenic_variant
5	79429821	-	-	C	c/a	intergenic_variant
5	79429826	-	-	A	a/t	intergenic_variant
5	79429838	-	-	T	t/a	intergenic_variant
5	79429913	-	-	T	t/g	intergenic_variant
5	79429916	-	-	A	a/g	intergenic_variant
5	79429943	-	-	A	a/g	intergenic_variant
5	79429945	-	-	G	g/a	intergenic_variant
5	79429951	-	-	C	c/t	intergenic_variant
5	79429952	-	-	A	a/g	intergenic_variant
5	79429974	-	rs584154124	C	c/t	intergenic_variant
5	79429992	-	-	A	a/g	intergenic_variant
5	79429998	-	-	T	t/c	intergenic_variant
5	79430009	-	-	C	c/t	intergenic_variant
5	79430022	-	-	C	c/t	intergenic_variant
5	79430074	-	-	C	c/t	intergenic_variant
5	79430075	-	-	A	a/g	intergenic_variant
5	79430136	-	-	G	g/a	intergenic_variant
5	79430236	-	-	A	a/g	intergenic_variant
5	79430239	-	rs213661459	T	t/g	intergenic_variant
5	79430275	-	-	C	c/t	intergenic_variant
5	79430314	-	rs237050507	T	t/g	intergenic_variant
5	79430323	-	-	T	t/a	intergenic_variant
5	79430325	-	-	A	a/g	intergenic_variant
5	79430339	-	rs242289697	A	a/g	intergenic_variant
5	79430704	-	-	T	t/a	intergenic_variant
5	79430709	-	-	G	g/t	intergenic_variant
5	79430729	-	-	G	g/t	intergenic_variant
5	79430740	-	-	G	g/c	intergenic_variant
5	79430741	-	-	C	c/g	intergenic_variant
5	79430749	-	-	T	t/c	intergenic_variant
5	79430791	-	-	A	a/g	intergenic_variant
5	79430798	-	-	T	t/g	intergenic_variant
5	79430801	-	-	G	g/t	intergenic_variant
5	79430807	-	-	C	c/a	intergenic_variant
5	79430836	-	-	C	c/a	intergenic_variant
5	79430848	-	-	T	t/c	intergenic_variant
5	79430854	-	rs223739276	A	a/g	intergenic_variant
5	79430896	-	rs236819395	G	g/a	intergenic_variant
5	79430902	-	-	G	g/a	intergenic_variant
5	79430903	-	-	G	g/a	intergenic_variant
5	79430909	-	rs261881770	A	a/g	intergenic_variant
5	79430935	-	rs222844786	G	g/a	intergenic_variant
5	79430955	-	-	A	a/g	intergenic_variant
5	79430958	-	rs587585564	G	g/c	intergenic_variant
5	79430966	-	rs238294516	A	a/t	intergenic_variant
5	79430976	-	rs250023485	C	c/t	intergenic_variant
5	79430981	-	-	T	t/c	intergenic_variant
5	79430988	-	rs31600994	C	c/g	intergenic_variant
5	79430991	-	-	T	t/c	intergenic_variant
5	79430992	-	-	G	g/a	intergenic_variant
5	79430993	-	-	A	a/t	intergenic_variant
5	79431027	-	rs242340838	G	g/t	intergenic_variant
5	79431029	-	-	A	a/g	intergenic_variant
5	79431041	-	rs232211840	T	t/g	intergenic_variant
5	79431045	-	-	G	g/a	intergenic_variant
5	79431050	-	rs580902121	C	c/g	intergenic_variant
5	79431138	-	-	G	g/c	intergenic_variant
5	79431150	-	-	T	t/g	intergenic_variant
5	79431160	-	rs244341949	T	t/c	intergenic_variant
5	79431165	-	-	C	c/t	intergenic_variant
5	79431221	-	rs264526996	CAGATG	cagatg/c	intergenic_variant
5	79431238	-	-	A	a/g	intergenic_variant
5	79431261	-	-	A	a/g	intergenic_variant
5	79431280	-	-	G	g/t	intergenic_variant
5	79431284	-	-	C	c/a	intergenic_variant
5	79431291	-	rs265105391	C	c/t	intergenic_variant
5	79431292	-	rs224241379	T	t/a	intergenic_variant
5	79431316	-	-	C	c/a	intergenic_variant
5	79431318	-	-	T	t/c	intergenic_variant
5	79431325	-	-	T	t/g	intergenic_variant
5	79431331	-	rs29585675	A	a/g	intergenic_variant
5	79431332	-	rs217224131	G	g/a	intergenic_variant
5	79431334	-	-	A	a/c	intergenic_variant
5	79431342	-	rs228425557	T	t/c	intergenic_variant
5	79431350	-	-	C	c/t	intergenic_variant
5	79431379	-	-	G	g/t	intergenic_variant
5	79431384	-	-	A	a/g	intergenic_variant
5	79431385	-	rs258215238	T	t/c	intergenic_variant
5	79431401	-	-	T	t/ta	intergenic_variant
5	79431440	-	-	T	t/c	intergenic_variant
5	79431441	-	-	G	g/c	intergenic_variant
5	79431446	-	rs585998370	G	g/a	intergenic_variant
5	79431507	-	-	T	t/g	intergenic_variant
5	79431525	-	-	CA	ca/c	intergenic_variant
5	79431562	-	rs581834562	G	g/a	intergenic_variant
5	79431565	-	-	C	c/t	intergenic_variant
5	79431582	-	-	C	c/t	intergenic_variant
5	79431584	-	-	G	g/a	intergenic_variant
5	79431594	-	-	C	c/g	intergenic_variant
5	79431619	-	rs215346841	T	t/c	intergenic_variant
5	79431651	-	-	T	t/c	intergenic_variant
5	79431662	-	-	C	c/t	intergenic_variant
5	79431692	-	-	T	t/c	intergenic_variant
5	79431705	-	rs29578108	C	c/t	intergenic_variant
5	79431713	-	rs583793012	C	c/t	intergenic_variant
5	79431715	-	-	A	a/t	intergenic_variant
5	79431736	-	-	C	c/t	intergenic_variant
5	79431737	-	-	C	c/t	intergenic_variant
5	79431910	-	rs108599555	A	a/g	intergenic_variant
5	79431941	-	rs581126911	A	a/t	intergenic_variant
5	79431994	-	-	G	g/a	intergenic_variant
5	79432019	-	rs583071825	T	t/a	intergenic_variant
5	79432296	-	-	A	a/g	intergenic_variant
5	79432311	-	-	G	g/a	intergenic_variant
5	79432324	-	rs582781389	A	a/t	intergenic_variant
5	79432327	-	-	G	g/a	intergenic_variant
5	79432334	-	rs586094834	A	a/g	intergenic_variant
5	79432542	-	-	C	c/t	intergenic_variant
5	79432559	-	-	T	t/c	intergenic_variant
5	79434149	-	-	A	a/g	intergenic_variant
5	79434170	-	-	A	a/c	intergenic_variant
5	79435681	-	rs216568435	T	t/a	intergenic_variant
5	79435700	-	-	C	c/t	intergenic_variant
5	79435711	-	rs237234739	G	g/c	intergenic_variant
5	79435722	-	-	T	t/c	intergenic_variant
5	79435727	-	rs213232032	G	g/a	intergenic_variant
5	79435731	-	-	T	t/g	intergenic_variant
5	79435732	-	-	G	g/t	intergenic_variant
5	79435754	-	rs230078647	C	c/a	intergenic_variant
5	79435766	-	-	G	g/a	intergenic_variant
5	79435785	-	-	T	t/g	intergenic_variant
5	79435790	-	-	A	a/g	intergenic_variant
5	79435850	-	rs241356624	G	g/a	intergenic_variant
5	79435874	-	-	C	c/t	intergenic_variant
5	79435877	-	-	C	c/t	intergenic_variant
5	79435905	-	rs222997450	T	t/c	intergenic_variant
5	79435906	-	rs238698441	G	g/a	intergenic_variant
5	79435924	-	-	A	a/g	intergenic_variant
5	79435946	-	-	G	g/a	intergenic_variant
5	79435949	-	-	G	g/a	intergenic_variant
5	79435950	-	-	C	c/t	intergenic_variant
5	79436011	-	-	G	g/t	intergenic_variant
5	79436012	-	-	C	c/g	intergenic_variant
5	79436013	-	-	A	a/g	intergenic_variant
5	79436014	-	-	G	g/t	intergenic_variant
5	79436038	-	rs218161440	A	a/g	intergenic_variant
5	79436043	-	rs242713295	T	t/g	intergenic_variant
5	79436044	-	rs260405853	G	g/a	intergenic_variant
5	79436091	-	-	T	t/g	intergenic_variant
5	79436092	-	-	A	a/t	intergenic_variant
5	79436109	-	-	C	c/g	intergenic_variant
5	79436110	-	-	C	c/a	intergenic_variant
5	79436126	-	-	A	a/g	intergenic_variant
5	79436143	-	-	C	c/t	intergenic_variant
5	79436146	-	-	A	a/g	intergenic_variant
5	79436149	-	-	A	a/g	intergenic_variant
5	79436156	-	-	T	t/c	intergenic_variant
5	79436161	-	-	A	a/c	intergenic_variant
5	79436169	-	-	T	t/a	intergenic_variant
5	79436187	-	-	G	g/t	intergenic_variant
5	79436219	-	rs231526355	G	g/a	intergenic_variant
5	79436224	-	rs244051818	A	a/t	intergenic_variant
5	79436226	-	-	C	c/a	intergenic_variant
5	79436277	-	rs223891536	C	c/g	intergenic_variant
5	79436289	-	-	G	g/t	intergenic_variant
5	79436293	-	-	T	t/c	intergenic_variant
5	79436305	-	rs247782516	A	a/c	intergenic_variant
5	79436307	-	-	A	a/g	intergenic_variant
5	79436340	-	rs238709610	T	t/c	intergenic_variant
5	79436345	-	-	G	g/a	intergenic_variant
5	79436348	-	-	G	g/a	intergenic_variant
5	79436363	-	-	C	c/g	intergenic_variant
5	79436367	-	-	C	c/g	intergenic_variant
5	79436368	-	-	A	a/g	intergenic_variant
5	79436380	-	-	C	c/a	intergenic_variant
5	79436384	-	-	A	a/t	intergenic_variant
5	79436427	-	-	G	g/a	intergenic_variant
5	79436432	-	-	C	c/t	intergenic_variant
5	79436433	-	-	C	c/g	intergenic_variant
5	79436435	-	-	C	c/a	intergenic_variant
5	79436452	-	-	A	a/t	intergenic_variant
5	79436459	-	-	C	c/t	intergenic_variant
5	79436460	-	-	A	a/g	intergenic_variant
5	79436484	-	rs250330066	A	a/c	intergenic_variant
5	79436501	-	-	C	c/a	intergenic_variant
5	79436510	-	-	C	c/a	intergenic_variant
5	79436576	-	-	A	a/t	intergenic_variant
5	79436583	-	rs218035957	T	t/g	intergenic_variant
5	79436587	-	rs242778457	G	g/a	intergenic_variant
5	79436594	-	-	A	a/g	intergenic_variant
5	79436595	-	rs260201295	C	c/t	intergenic_variant
5	79436599	-	-	A	a/g	intergenic_variant
5	79436601	-	-	G	g/t	intergenic_variant
5	79436608	-	-	C	c/t	intergenic_variant
5	79436653	-	-	A	a/g	intergenic_variant
5	79436655	-	-	G	g/a	intergenic_variant
5	79436668	-	-	A	a/g	intergenic_variant
5	79436671	-	-	G	g/t	intergenic_variant
5	79436695	-	-	G	g/t	intergenic_variant
5	79436701	-	-	G	g/a	intergenic_variant
5	79436712	-	-	C	c/a	intergenic_variant
5	79436713	-	rs244739797	T	t/a	intergenic_variant
5	79436721	-	-	T	t/g	intergenic_variant
5	79436741	-	rs265229430	A	a/g	intergenic_variant
5	79436743	-	-	G	g/a	intergenic_variant
5	79436745	-	-	G	g/a	intergenic_variant
5	79436757	-	-	T	t/a	intergenic_variant
5	79436799	-	-	A	a/g	intergenic_variant
5	79436805	-	rs254915567	A	a/t	intergenic_variant
5	79436819	-	-	T	t/a	intergenic_variant
5	79436827	-	-	G	g/c	intergenic_variant
5	79436842	-	rs579637319	T	t/a	intergenic_variant
5	79436874	-	rs584040378	T	t/c	intergenic_variant
5	79436998	-	rs218533915	A	a/g	intergenic_variant
5	79437004	-	rs233214595	T	t/c	intergenic_variant
5	79437010	-	rs252371918	C	c/a	intergenic_variant
5	79437028	-	-	A	a/g	intergenic_variant
5	79437042	-	rs215209408	T	t/c	intergenic_variant
5	79437043	-	rs232047378	G	g/t	intergenic_variant
5	79437047	-	rs244434223	T	t/g	intergenic_variant
5	79437079	-	-	T	t/c	intergenic_variant
5	79437111	-	-	G	g/a	intergenic_variant
5	79437123	-	-	A	a/t	intergenic_variant
5	79437145	-	-	C	c/t	intergenic_variant
5	79437146	-	rs108664694	A	a/g	intergenic_variant
5	79437172	-	rs263747223	T	t/c	intergenic_variant
5	79437174	-	rs224919657	G	g/a	intergenic_variant
5	79437175	-	rs239919279	T	t/c	intergenic_variant
5	79437182	-	rs46012155	C	c/a	intergenic_variant
5	79437183	-	-	A	a/g	intergenic_variant
5	79437194	-	rs580490195	C	c/t	intergenic_variant
5	79437210	-	-	A	a/g	intergenic_variant
5	79437234	-	rs250265267	T	t/tg	intergenic_variant
5	79437322	-	rs107780297	T	t/c	intergenic_variant
5	79437345	-	rs46157954	G	g/c	intergenic_variant
5	79437350	-	rs218219242	G	g/a	intergenic_variant
5	79437353	-	rs47752401	T	t/c	intergenic_variant
5	79437418	-	rs108366427	C	c/t	intergenic_variant
5	79437428	-	rs108872065	C	c/t	intergenic_variant
5	79437437	-	rs108593880	T	t/c	intergenic_variant
5	79437533	-	rs108620458	T	t/c	intergenic_variant
5	79437535	-	-	G	g/a	intergenic_variant
5	79437551	-	rs108704695	C	c/a	intergenic_variant
5	79437586	-	-	TC	tc/t	intergenic_variant
5	79437621	-	-	C	c/t	intergenic_variant
5	79437646	-	-	C	c/t	intergenic_variant
5	79437652	-	rs225804683	C	c/t	intergenic_variant
5	79437654	-	-	C	c/t	intergenic_variant
5	79438196	-	-	T	t/g	intergenic_variant
5	79438216	-	-	G	g/t	intergenic_variant
5	79438219	-	-	G	g/c	intergenic_variant
5	79438227	-	rs219098514	A	a/g	intergenic_variant
5	79438228	-	rs230397726	C	c/a	intergenic_variant
5	79438497	-	rs51772954	A	a/g	intergenic_variant
5	79438498	-	-	G	g/a	intergenic_variant
5	79438532	-	rs50864342	T	t/c	intergenic_variant
5	79438536	-	rs245813775	G	g/t	intergenic_variant
5	79438547	-	-	T	t/c	intergenic_variant
5	79438571	-	rs48457527	G	g/t	intergenic_variant
5	79438583	-	rs46935943	C	c/t	intergenic_variant
5	79438710	-	-	C	c/t	intergenic_variant
5	79438714	-	-	G	g/a	intergenic_variant
5	79438728	-	-	C	c/t	intergenic_variant
5	79438740	-	rs47115897	A	a/t	intergenic_variant
5	79438790	-	rs48652360	G	g/a	intergenic_variant
5	79445106	-	rs51066845	T	t/a	intergenic_variant
5	79445124	-	rs48902853	G	g/a	intergenic_variant
5	79445193	-	rs234375924	G	g/t	intergenic_variant
5	79445211	-	rs51725949	T	t/c	intergenic_variant
5	79445270	-	rs31602872	A	a/g	intergenic_variant
5	79460040	-	rs584561713	A	a/c	intergenic_variant
5	79460080	-	-	G	g/a	intergenic_variant
5	79460161	-	-	T	t/c	intergenic_variant
5	79460175	-	-	T	t/g	intergenic_variant
5	79460181	-	-	C	c/t	intergenic_variant
5	79460203	-	-	G	g/t	intergenic_variant
5	79460226	-	-	C	c/a	intergenic_variant
5	79460238	-	-	T	t/g	intergenic_variant
5	79465483	-	-	G	g/a	intergenic_variant
5	79537301	-	-	A	AT	intergenic_variant
5	79537315	-	rs245919478	A	AT	intergenic_variant
5	79537754	-	-	T	t/g	intergenic_variant
5	79560711	-	rs219884716	T	tc	intergenic_variant
5	79560715	-	rs239284886	ATCTTT	A	intergenic_variant
5	79636041	Gm22553	-	AG	ag/a	downstream_gene_variant
5	79662534	-	-	T	t/g	intergenic_variant
5	79717751	-	-	C	c/a	intergenic_variant
5	79723528	-	rs230577998	G	GAAGA	intergenic_variant
5	79761543	-	-	T	t/g	intergenic_variant
5	79785815	-	rs260915008	GACACACACACACAC	gacacacacacac/gacacacacac	intergenic_variant
5	79788437	-	-	T	t/g	intergenic_variant
5	79831713	-	-	G	g/a	intergenic_variant
5	79875900	-	-	T	t/g	intergenic_variant
5	79882369	-	rs251550306;rs218662959	AT	A	intergenic_variant
5	79962493	-	-	GGTGTGTGTTTGT	G	intergenic_variant
5	80003584	-	-	A	a/g	intergenic_variant
5	80026465	-	rs260260338	G	A	intergenic_variant
5	80064633	-	-	A	a/c	intergenic_variant
5	80075609	-	-	A	a/t	intergenic_variant
5	80075617	-	rs259713595	G	g/t	intergenic_variant
5	80116481	-	-	T	t/c	intergenic_variant
5	80365925	-	-	C	c/t	intergenic_variant
5	80388270	-	rs52254561	A	G	intergenic_variant
5	80470805	-	-	T	t/g	intergenic_variant
5	80500885	-	-	A	a/t	intergenic_variant
5	80586796	-	rs33599836	T	G	intergenic_variant
5	80752108	-	rs213532599	A	G	intergenic_variant
5	80767381	-	rs247985947	A	T	intergenic_variant
5	80788239	-	-	A	a/t	intergenic_variant
5	80873613	-	rs245150931	T	TC	intergenic_variant
5	80878651	-	-	G	g/t	intergenic_variant
5	80881690	-	rs249584307	TTTTTGTTTTGTTTTG	TTTTTGTTTTG	intergenic_variant
5	80906393	Gm2199	-	CAT	cat/c	upstream_gene_variant
5	80927282	-	-	A	a/c	intergenic_variant
5	80941051	-	-	A	a/c	intergenic_variant
5	80941053	-	-	A	a/c	intergenic_variant
5	80941057	-	-	T	t/c	intergenic_variant
5	80961009	-	-	C	c/t	intergenic_variant
5	80961015	-	-	G	g/t	intergenic_variant
5	81015334	Lphn3	-	C	CCCCT	upstream_gene_variant
5	81015347	Lphn3	rs258134549	G	g/c	upstream_gene_variant
5	81016305	Lphn3	rs254734993	TC	T	upstream_gene_variant
5	81023902	Lphn3	rs238948269	T	t/g*	intron_variant nmd_transcript_variant _
5	81077074	Lphn3	-	T	t/a*	intron_variant nmd_transcript_variant _
5	81079241	Lphn3	rs221667965	G	g/t*	intron_variant nmd_transcript_variant _
5	81079242	Lphn3	-	A	a/g*	intron_variant nmd_transcript_variant _
5	81079278	Lphn3	-	G	g/a*	intron_variant nmd_transcript_variant _
5	81079281	Lphn3	-	C	c/g*	intron_variant nmd_transcript_variant _
5	81079289	Lphn3	-	G	g/a*	intron_variant nmd_transcript_variant _
5	81112472	Lphn3	-	T	t/g*	intron_variant nmd_transcript_variant _
5	81166848	Lphn3	rs29679278	T	C*	intron_variant nmd_transcript_variant _
5	81227882	Lphn3	rs214453861	TC	T*	intron_variant nmd_transcript_variant _
5	81256634	Lphn3	rs33067522	T	C*	intron_variant nmd_transcript_variant _
5	81349676	Lphn3	-	A	a/c*	intron_variant nmd_transcript_variant downstream_gene_variant _
5	81355387	Lphn3	-	A	a/c*	intron_variant nmd_transcript_variant _
5	81444005	Lphn3	rs230394074	CTTCTTTTCTTTTCTTTTCTT	CTTCTTTTCTTTTCTT*	intron_variant nmd_transcript_variant _
5	81491402	Lphn3	-	GA	G*	intron_variant nmd_transcript_variant _
5	81501866	Lphn3	-	G	g/t*	intron_variant nmd_transcript_variant _
5	81501873	Lphn3	-	T	t/a*	intron_variant nmd_transcript_variant _
5	81510594	Lphn3	rs254377673;rs228024005	CT	CTT*	intron_variant nmd_transcript_variant _
5	81555410	Lphn3	-	A	a/c*	intron_variant nmd_transcript_variant _
5	81606807	Lphn3	-	C	c/a*	intron_variant nmd_transcript_variant _
5	81679998	Lphn3	rs49897082	T	C*	intron_variant nmd_transcript_variant _
5	81728799	Lphn3	-	A	a/g*	intron_variant nmd_transcript_variant _
5	81728803	Lphn3	-	T	t/g*	intron_variant nmd_transcript_variant _
5	81792855	Lphn3	-	A	a/c*	3_prime_utr_variant intron_variant nmd_transcript_variant _
5	81806524	Lphn3	-	T	t/c*	intron_variant _
5	81806654	Lphn3	-	T	t/c*	intron_variant _
5	81839536	-	-	TTATCTATC	TTATC	intergenic_variant
5	81842577	-	-	A	a/aaagg	intergenic_variant
5	81894930	-	-	C	c/t	intergenic_variant
5	81912255	-	-	T	t/g	intergenic_variant
5	81947110	-	-	C	c/g	intergenic_variant
5	81977297	-	-	GT	G	intergenic_variant
5	81977316	-	-	TG	T	intergenic_variant
5	82002211	-	rs240687799	GACACACACACACACAC	GACACACACACACAC	intergenic_variant
5	82136848	-	-	T	t/g	intergenic_variant
5	82168962	-	rs29683563	A	G	intergenic_variant
5	82188669	-	-	G	g/a	intergenic_variant
5	82188680	-	-	C	c/a	intergenic_variant
5	82205660	-	-	A	g	intergenic_variant
5	82216904	-	-	G	g/a	intergenic_variant
5	82246636	-	-	C	c/a	intergenic_variant
5	82352505	-	rs579448980	A	a/c	intergenic_variant
5	82439105	-	-	C	c/t	intergenic_variant
5	82459875	-	rs255636116	CTGTGTGTGTGTGTGTGTG	ctgtgtgtgtgtgtgtg/ctgtgtgtgtgtgtg	intergenic_variant
5	82506412	-	rs52313461	A	T	intergenic_variant
5	82723176	-	rs33059473	T	C	intergenic_variant
5	82800948	Gm24129	-	T	t/g	upstream_gene_variant
5	82944789	-	-	G	g/a	intergenic_variant
5	83057312	-	rs230443137	C	c/t	intergenic_variant
5	83117379	-	-	T	t/g	intergenic_variant
5	83120374	-	rs241373499	AG	A	intergenic_variant
5	83145242	-	rs214644681;rs250108379	ATCTC	ATC	intergenic_variant
5	83145546	-	rs224081513;rs220059306	ATATTTATTTATTTATT	ATATTTATTTATTTATTTATT	intergenic_variant
5	83175198	-	rs581009761	T	t/c	intergenic_variant
5	83184198	-	rs239040565	TAAAA	taaa	intergenic_variant
5	83186962	-	rs260348432	TC	T	intergenic_variant
5	83188061	-	-	A	a/c	intergenic_variant
5	83192535	-	rs218988446;rs254735082	AATTATTATTATT	aatt/a	intergenic_variant
5	83255084	-	rs262715253;rs220426799	TCACACACACA	tcacacaca/tcacaca	intergenic_variant
5	83265470	-	rs33338635	A	a/g	intergenic_variant
5	83312251	Tecrl	-	A	a/c	intron_variant
5	83329643	Tecrl	-	G	g/a	intron_variant
5	83333345	Tecrl	rs47570575	C	T	intron_variant
5	83397929	-	rs108668932	A	t	intergenic_variant
5	83397932	-	-	A	G	intergenic_variant
5	83397934	-	-	A	T	intergenic_variant
5	83397949	-	rs257782884	A	G	intergenic_variant
5	83398194	-	rs235295470	T	t/g	intergenic_variant
5	83510693	-	rs33479599	T	A	intergenic_variant
5	83510698	-	rs244310322	C	CAAGG	intergenic_variant
5	83583394	-	-	CTCTTTCTTTCTTTCTTTCTTTCTT	CTCTTTCTTTCTTTCTTTCTTTCTTTCTT	intergenic_variant
5	83699090	-	-	T	t/g	intergenic_variant
5	83725866	Gm24792	rs49154093	T	G	upstream_gene_variant
5	83769732	-	-	C	c/t	intergenic_variant
5	83804883	-	-	A	a/g	intergenic_variant
5	83804893	-	-	G	g/t	intergenic_variant
5	83804929	-	-	G	g/t	intergenic_variant
5	83805941	-	-	G	g/a	intergenic_variant
5	83824555	-	rs236483616	A	AC	intergenic_variant
5	83865658	-	-	ATGTGTGTGTGTGTG	atgtgtgtgtgtgtg/atgtgtgtgtgtg	intergenic_variant
5	83881968	-	-	G	g/t	intergenic_variant
5	83881975	-	-	C	c/t	intergenic_variant
5	83882812	-	rs247521283;rs216550399	AT	ATT	intergenic_variant
5	83884952	-	rs51142802	T	A	intergenic_variant
5	83915792	-	-	AAGAGAGGG	aagagaggg/a	intergenic_variant
5	83964351	-	rs579340030	G	T	intergenic_variant
5	83964356	-	rs581869165	A	G	intergenic_variant
5	83964390	-	rs49791757	A	T	intergenic_variant
5	83968893	-	-	TG	t	intergenic_variant
5	83982394	-	-	GA	G	intergenic_variant
5	84026893	-	rs108109598	T	A	intergenic_variant
5	84063877	Epha5	rs212095726	CTTTTT	CTTTT*	intron_variant downstream_gene_variant
5	84066794	Epha5	-	T	t/c*	3_prime_utr_variant intron_variant
5	84119515	Epha5	-	A	a/c*	intron_variant upstream_gene_variant _
5	84119517	Epha5	-	A	a/c*	intron_variant upstream_gene_variant _
5	84119521	Epha5	-	T	t/c*	intron_variant upstream_gene_variant _
5	84174502	Epha5	-	C	CATAG*	intron_variant _
5	84216040	Epha5	-	GTTT	GTT*	intron_variant _
5	84247417	Epha5	-	TCACACA	tcacaca/tcacacaca*	intron_variant _
5	84321179	Epha5	-	GAA	G*	intron_variant _
5	84365359	Epha5	-	A	a/g*	intron_variant _
5	84379001	Epha5	-	G	g/t*	intron_variant _
5	84415392	Epha5	rs240272366	T	TC*	intron_variant _
5	84512879	-	rs234116035	GTTTGTTTTGT	GTTTGT	intergenic_variant
5	84518900	-	-	G	g/a	intergenic_variant
5	84546478	-	-	GA	G	intergenic_variant
5	84578364	-	rs29630936	C	T	intergenic_variant
5	84601288	-	-	A	a/t	intergenic_variant
5	84601289	-	-	A	a/t	intergenic_variant
5	84601325	-	rs213497675	T	t/a	intergenic_variant
5	84601343	-	-	G	g/a	intergenic_variant
5	84652988	-	-	T	t/c	intergenic_variant
5	84671763	-	rs256382950	GTAGA	GTAGATAGA	intergenic_variant
5	84937839	-	-	G	g/a	intergenic_variant
5	85017157	-	-	C	c/a	intergenic_variant
5	85018966	-	rs580894149	T	t/c	intergenic_variant
5	85184391	-	rs251360377	T	t/c	intergenic_variant
5	85184402	-	-	A	a/c	intergenic_variant
5	85208943	-	-	T	t/g	intergenic_variant
5	85219116	-	rs33329433	A	G	intergenic_variant
5	85234025	-	-	GCACACA	gcacaca/gcaca	intergenic_variant
5	85342388	-	rs29683093	G	C	intergenic_variant
5	85362919	-	rs51369332	T	G	intergenic_variant
5	85363986	-	rs52079432	A	G	intergenic_variant
5	85364116	-	rs49270639	A	G	intergenic_variant
5	85364208	-	rs50113187	C	A	intergenic_variant
5	85364244	-	rs45918810	T	A	intergenic_variant
5	85364315	-	rs261699706	TC	T	intergenic_variant
5	85364347	-	rs51633371	C	T	intergenic_variant
5	85416725	-	-	G	g/t	intergenic_variant
5	85416736	-	rs258579392	G	g/t	intergenic_variant
5	85445809	-	rs253089664	T	t/c	intergenic_variant
5	85457046	-	rs213286940	T	A	intergenic_variant
5	85465628	-	rs49601703	C	A	intergenic_variant
5	85494349	-	-	T	t/g	intergenic_variant
5	85515055	-	-	T	t/g	intergenic_variant
5	85579299	-	rs221023479	G	GA	intergenic_variant
5	85583437	-	rs231016851;rs231524904	TATAATAATAATAATA	tataataataataataata	intergenic_variant
5	85602304	-	rs252428444	G	T	intergenic_variant
5	85622738	-	rs29545722	C	c/a	intergenic_variant
5	85634209	-	-	T	t/g	intergenic_variant
5	85634296	-	rs264251740	A	T	intergenic_variant
5	85658109	-	rs256740158;rs252369857	TATGGATGGATGG	TATGGATGGATGGATGG	intergenic_variant
5	85662829	-	-	CAG	c	intergenic_variant
5	85703763	-	rs236507491	TG	T	intergenic_variant
5	85717955	-	rs251879176	G	A	intergenic_variant
5	85728925	-	rs243794541	A	a/g	intergenic_variant
5	85738566	-	rs219896372	A	AC	intergenic_variant
5	85741999	-	-	T	t/ta	intergenic_variant
5	85757652	-	-	G	g/c	intergenic_variant
5	85843299	-	-	T	t/g	intergenic_variant
5	85931111	-	-	T	t/g	intergenic_variant
5	86003213	-	-	T	t/a	intergenic_variant
5	86029673	Cenpc1	-	A	a/g	intron_variant
5	86044753	Cenpc1	-	G	g/t	intron_variant
5	86157934	Uba6	rs260443505	C	c/t*	intron_variant _
5	86157939	Uba6	-	C	c/t*	intron_variant _
5	86157944	Uba6	-	C	c/t*	intron_variant _
5	86246056	Tmprss11c	-	TGAGGAGGAGGAGGAGGAG	TGAGGAGGAGGAG	intron_variant
5	86255090	Tmprss11c	-	C	c/a	intron_variant
5	86353735	Tmprss11d	-	G	g/t	intron_variant
5	86459261	Tmprss11a	rs214982777	AGTGTGTGTGTGTGTGTGT	AGTGTGTGTGTGTGTGT	intron_variant
5	86460519	Tmprss11a	-	G	g/t	intron_variant
5	86461965	Tmprss11a	rs33254122	C	c/a	intron_variant
5	86472481	Tmprss11a	-	TTC	T	upstream_gene_variant
5	86612106	Tmprss11f	rs231637057;rs232809127	TGATA	T*	intron_variant _
5	86612198	Tmprss11f	-	A	AAGAT*	intron_variant _
5	86613994	Tmprss11f	-	A	a/c*	intron_variant _
5	86614019	Tmprss11f	-	A	a/c*	intron_variant _
5	86616475	Tmprss11f	-	T	t/c*	intron_variant _
5	86616486	Tmprss11f	-	C	c/t*	intron_variant _
5	86616487	Tmprss11f	-	A	a/g*	intron_variant _
5	86616489	Tmprss11f	-	G	g/a*	intron_variant _
5	86616508	Tmprss11f	-	T	t/a*	intron_variant _
5	86652120	-	rs52068318	C	T	intergenic_variant
5	86671200	Tmprss11b	-	T	t/g	intron_variant
5	86703601	Tmprss11e	rs52250102	A	G	downstream_gene_variant
5	86709631	Tmprss11e	-	GTGTT	G	intron_variant
5	86711857	Tmprss11e	-	A	a/c	intron_variant
5	86760320	Gm16579	-	A	a/c	downstream_gene_variant
5	86769411	-	-	A	a/c	intergenic_variant
5	86788204	-	rs247962412	T	TTCTTC	intergenic_variant
5	86880668	-	rs227489344	C	T	intergenic_variant
5	86994687	-	rs226739303	GT	G	intergenic_variant
5	86999307	Ugt2b35	rs247457535	CATATATATATATAT	catatatatatatat/catatatatatat	upstream_gene_variant
5	87036491	-	rs250798941	G	GT	intergenic_variant
5	87044383	-	-	T	t/g	intergenic_variant
5	87063624	Ugt2b36	rs242658940	C	T	downstream_gene_variant
5	87071869	Ugt2b36	rs247580391	T	A	intron_variant
5	87071877	Ugt2b36	rs255452753	AG	A	intron_variant
5	87071883	Ugt2b36	rs581664741	G	T	intron_variant
5	87097831	-	-	C	c/t	intergenic_variant
5	87225326	-	-	T	t/g	intergenic_variant
5	87226919	-	-	C	c/a	intergenic_variant
5	87226945	-	-	T	t/a	intergenic_variant
5	87226984	-	-	T	t/a	intergenic_variant
5	87226989	-	-	C	c/t	intergenic_variant
5	87227009	-	-	A	a/t	intergenic_variant
5	87227025	-	-	C	c/t	intergenic_variant
5	87227085	-	rs580257759	A	a/g	intergenic_variant
5	87227111	-	-	A	a/t	intergenic_variant
5	87227112	-	-	T	t/c	intergenic_variant
5	87227125	-	-	T	t/c	intergenic_variant
5	87227137	-	-	G	g/a	intergenic_variant
5	87227199	-	-	A	a/g	intergenic_variant
5	87241590	Ugt2b37	rs250737840	C	A	intron_variant
5	87252808	Ugt2b37	rs386991792	A	a/g	intron_variant
5	87257649	Ugt2b37	-	CCTCTG	cctctg/c	upstream_gene_variant
5	87311228	-	-	AG	A	intergenic_variant
5	87361289	-	rs241177929	AAGAGAG	AAGAG	intergenic_variant
5	87402233	-	rs257445528;rs220900816	ATGTGTGTG	atgtgtgtg/atgtgtgtgtg	intergenic_variant
5	87410902	Ugt2b38	-	T	t/g	intron_variant
5	87422061	Ugt2b38	-	C	c/t	intron_variant
5	87424498	Ugt2b38	-	T	t/g	upstream_gene_variant
5	87557201	Sult1d1	-	A	a/c*	intron_variant _
5	87584022	Sult1e1	-	G	g/t	intron_variant
5	87596603	Sult1e1	-	T	t/c	upstream_gene_variant
5	87707145	-	rs253028318	G	GT	intergenic_variant
5	87780840	Csn1s2a	-	A	AC	intron_variant
5	87800183	-	rs583008847	C	T	intergenic_variant
5	87815041	Csn1s2b	-	G	g/a	intron_variant
5	87816773	Csn1s2b	-	T	t/g	intron_variant
5	87841263	Prr27	-	A	a/c	synonymous_variant
5	87850019	Gm7337	rs235136753	A	AG*	upstream_gene_variant downstream_gene_variant
5	87858458	-	rs253817523;rs225396704	TACACAC	tacacac/tacacacac	intergenic_variant
5	87930876	1700066N21Rik	rs236698794	A	a/g*	intron_variant downstream_gene_variant _
5	87950361	1700066N21Rik	-	T	t/g*	intron_variant _
5	88002949	Gm28434	-	A	a/c	intron_variant
5	88045212	-	rs33382868	A	G	intergenic_variant
5	88072897	-	rs33651041	G	T	intergenic_variant
5	88082931	Smr2	rs228612737	GATCTATCT	gatct	upstream_gene_variant
5	88273117	Gm7714	rs33684981	A	G	intron_variant
5	88282007	Gm7714	-	T	t/g	intron_variant
5	88345852	-	-	T	t/g	intergenic_variant
5	88361210	-	rs214659637	AATAGATAGATAGATAG	AATAGATAGATAG	intergenic_variant
5	88363422	-	rs227255421	C	CA	intergenic_variant
5	88381307	Amtn	rs49619490	A	G	intron_variant
5	88405226	-	rs581229455	A	a/g	intergenic_variant
5	88406030	-	-	C	c/a	intergenic_variant
5	88422897	-	-	A	a/g	intergenic_variant
5	88466232	Ambn	rs262747111	TCC	tc	intron_variant
5	88545792	-	rs228949758	CGTGTGT	cgtgtgt/cgtgtgtgt	intergenic_variant
5	88559426	Utp3	rs33237367	G	A	downstream_gene_variant
5	88562640	-	-	T	t/g	intergenic_variant
5	88605330	Rufy3	-	A	a/c	intron_variant
5	88625840	Rufy3	-	AT	A	intron_variant
5	88635043	Rufy3	rs246359104	T	TA	intron_variant
5	88635064	Rufy3	-	A	a/c	intron_variant
5	88635075	Rufy3	-	A	a/c	intron_variant
5	88656992	Grsf1	-	A	a/c	downstream_gene_variant
5	88675736	Grsf1	-	T	t/g*	intron_variant upstream_gene_variant
5	88676777	Grsf1	rs586768595	T	t/g	upstream_gene_variant
5	88676782	Grsf1	rs581702354	T	t/g	upstream_gene_variant
5	88680388	Grsf1	-	T	t/g	upstream_gene_variant
5	88682036	-	-	C	c/a	intergenic_variant
5	88750478	Mob1b	rs260127842	TAA	TA*	intron_variant downstream_gene_variant
5	88750945	Mob1b	-	A	a/c*	intron_variant downstream_gene_variant
5	88750993	Mob1b	-	G	g/c*	intron_variant downstream_gene_variant
5	88778705	Dck	-	C	c/t	intron_variant
5	88778745	Dck	rs586590401	C	c/t	intron_variant
5	88813696	-	-	T	t/g	intergenic_variant
5	88816556	-	-	T	t/c	intergenic_variant
5	88821893	-	-	G	g/t	intergenic_variant
5	88845086	-	rs578663804	T	t/c	intergenic_variant
[truncated: 190 more rows]
