# Supplementary material for: A quantitative trait variant in Gabra2 underlies increased methamphetamine stimulant sensitivity
Source: Genes Brain Behav. Author manuscript; Available in PMC 2022 Jun 1. (PMC9083095; doi:10.1111/gbb.12774)
Supplement: Supplementary Table 3 [file NIHMS1803240-supplement-Supplementary_Table_3.xlsx]

## Sheet: Sheet1
pheno	QTL						ANOVA stats
	chr	pos (cM)	pos (Mb)	LOD	pval	Bayes interval (Mb)	F	df	pval
D1.Distance	5	37.365	70.56	1.7	0.89	18.71 - 116.25	22	1180	5.37e-06
D2.Distance	5	23.365	42.78	3.1	0.1	25.6 - 76.77	32.01	1180	5.94e-08
D3.Distance	5	35.365	66.67	5.3	0.001	58.29 - 95.35	0.27	1180	0.6
D4.Distance	5	34.365	66.27	3.6	0.034	29.93 - 91.95	0.19	1180	0.66
D5.Distance	5	34.365	66.27	2.9	0.13	18.71 - 95.35	0.28	1180	0.6
D1.Max.speed	11	84.05	120.31	0.3	1	30.68 - 120.31	0.7	1180	0.4
D2.Max.speed	11	73.153	110.06	0.5	1	30.68 - 120.31	0.12	1180	0.73
D3.Max.speed	11	22.153	36.37	2.3	0.43	30.68 - 92.87	0.31	1180	0.58
D4.Max.speed	11	21.153	35.7	3.5	0.05	30.68 - 62	0.007	1180	0.93
D5.Max.speed	11	20.153	35.11	4.3	0.01	30.68 - 54.62	0.02	1180	0.88
