# Supplementary material for: A quantitative trait variant in Gabra2 underlies increased methamphetamine stimulant sensitivity
Source: Genes Brain Behav. Author manuscript; Available in PMC 2022 Jun 1. (PMC9083095; doi:10.1111/gbb.12774)
Supplement: Supplementary Table 4 [file NIHMS1803240-supplement-Supplementary_Table_4.csv]

chr	snp	groupID	geneID	start	end	snp1	snp2	AveExpr	F	P.Value	adj.P.Val	Fsig	snp_pos	dist_snp2gene
1	rs242608911	ENSMUSG00000073643	Wdfy1	79702262	79776143	0.746966424	1.055470732	5.404698865	202.4464574	7.43E-40	4.77E-35	TRUE	88806692	9030549
13	rs29235721	ENSMUSG00000025453	Nnt	119335448	119408997	0.484485439	0.92035805	4.514276849	155.8709413	1.06E-34	3.41E-30	TRUE	119143521	191927
7	rs235606231	ENSMUSG00000033585	Ndn	62346569	62350262	0.990267443	0.863151808	7.50609654	142.8183871	2.13E-32	4.56E-28	TRUE	120135179	57784917
X	rs226776950	ENSMUSG00000025658	Cnksr2	157821436	158043294	0.19988574	0.340303389	7.890580732	118.8131878	1.36E-29	2.18E-25	TRUE	152774935	5046501
4	rs46850777	ENSMUSG00000083929	Gm10600	42232136	42233438	-1.151509543	-4.078796975	-1.383227333	106.7796867	9.47E-28	1.22E-23	TRUE	40805010	1427126
5	rs29547790	ENSMUSG00000000560	Gabra2	70957597	71095849	0.461676118	0.909579757	6.50426089	92.39902368	2.56E-25	2.74E-21	TRUE	70931531	26066
6	rs13478995	ENSMUSG00000009394	Syn2	115134902	115282006	0.210009536	-0.022928097	8.359929822	75.46176874	3.00E-22	2.14E-18	TRUE	117470880	2188874
17	rs46703123	ENSMUSG00000058626	Capn11	45630204	45659325	-3.304512594	-2.923695218	-0.176134979	74.99354374	4.00E-22	2.57E-18	TRUE	26854246	18775958
6	rs13478995	ENSMUSG00000045962	Wnk1	119923969	120038672	-0.182443187	0.044668958	8.646379343	70.79350803	2.59E-21	1.51E-17	TRUE	117470880	2453089
1	rs6341208	ENSMUSG00000026278	Bok	93685660	93695764	-0.577716882	NA	4.755748121	-10.87615455	7.89E-20	3.89E-16	TRUE	163132699	69436935
19	rs30709918	ENSMUSG00000056999	Ide	37268743	37337852	-0.310724699	-0.714945349	5.601169125	61.43225032	4.40E-19	1.91E-15	TRUE	16602218	20666525
X	rs226776950	ENSMUSG00000047485	Klhl34	157818435	157820369	0.158274962	0.32658556	6.655762978	54.66315355	9.12E-18	3.25E-14	TRUE	152774935	5043500
9	rs217366063	ENSMUSG00000032368	Zic1	91358058	91365810	1.1688833	0.933244537	4.530652575	43.4777802	4.70E-15	1.51E-11	TRUE	25130622	66227436
17	rs4137196	ENSMUSG00000024112	Cacna1h	25374285	25433783	-0.03010688	-0.407099798	7.370697214	43.18947153	5.54E-15	1.69E-11	TRUE	5332903	20041382
4	rs13477746	ENSMUSG00000037996	Slc24a2	86983124	87230477	0.253050425	0.136320775	9.666847659	42.78596681	9.76E-15	2.85E-11	TRUE	65944235	21038889
17	rs46703123	ENSMUSG00000025738	Fbxl16	25809085	25821255	-0.000823925	-0.305305229	11.28547555	42.02709605	1.10E-14	3.07E-11	TRUE	26854246	1032991
6	rs13478995	ENSMUSG00000029999	Tgfa	86195223	86275719	-0.138083812	0.108497536	7.425126629	39.44423584	5.09E-14	1.36E-10	TRUE	117470880	31195161
17	rs4137196	ENSMUSG00000023868	Pde10a	8525372	8986648	0.077242068	-0.296390179	10.53417579	38.70877238	8.29E-14	2.05E-10	TRUE	5332903	3192469
6	rs13478783	ENSMUSG00000039629	Strip2	29917012	29959681	0.455207711	0.387256426	7.281587509	37.98012294	1.29E-13	3.06E-10	TRUE	60591379	30631698
10	rs29330320	ENSMUSG00000037868	Egr2	67535475	67542188	-1.011500793	-1.311468846	3.252841731	37.7094622	1.53E-13	3.51E-10	TRUE	29612666	37922809
1	rs51237371	ENSMUSG00000026458	Ppfia4	134296783	134332928	0.211560554	NA	6.783192642	8.17936439	2.66E-13	5.69E-10	TRUE	181318003	46985075
9	rs49019729	ENSMUSG00000049556	Lingo1	56618475	56796468	0.169189717	-0.359782035	7.378809666	34.03723661	1.57E-12	3.15E-09	TRUE	120016907	63220439
7	rs3148686	ENSMUSG00000049583	Grm5	87584168	88134907	0.327846381	0.283984239	8.71282465	31.45634145	8.70E-12	1.64E-08	TRUE	30306475	57277693
14	rs30264676	ENSMUSG00000021943	Gdf10	33923587	33937983	-0.504848219	-0.011979847	3.555344454	31.07707399	1.10E-11	1.96E-08	TRUE	74415721	40477738
13	rs29248623	ENSMUSG00000055254	Ntrk2	58806569	59133970	0.218099438	0.232074239	9.447270146	36.18167332	1.50E-11	2.54E-08	TRUE	52758052	6048517
18	rs13483369	ENSMUSG00000024617	Camk2a	60925618	60988152	-0.224430149	-0.082784375	11.2428274	29.92942087	2.35E-11	3.86E-08	TRUE	54614841	6310777
6	rs13478995	ENSMUSG00000030168	Adipor2	119353150	119417704	-0.285395457	-0.22998582	6.878205614	29.85003902	2.48E-11	3.98E-08	TRUE	117470880	1882270
9	rs30522453	ENSMUSG00000032128	Robo3	37415669	37433246	-0.501414251	-0.604042434	5.569474654	29.43602668	3.36E-11	5.25E-08	TRUE	86220923	48787677
9	rs217366063	ENSMUSG00000036972	Zic4	91362413	91389348	1.575598313	1.361594416	1.663854951	29.1860522	4.00E-11	5.97E-08	TRUE	25130622	66231791
2	rs13476801	ENSMUSG00000049044	Rapgef4	71981240	72257474	0.22073515	0.438185266	9.12306085	29.18582764	4.80E-11	7.01E-08	TRUE	138480020	66222546
6	rs13478783	ENSMUSG00000030103	Bhlhe40	108660629	108666925	-0.479247373	-0.528901535	6.463415956	28.67710863	5.59E-11	7.97E-08	TRUE	60591379	48069250
1	rs227085647	ENSMUSG00000050711	Scg2	79434669	79440120	-0.453845523	-0.529277058	8.353648076	33.05606272	7.92E-11	1.08E-07	TRUE	59847167	19587502
4	rs32865425	ENSMUSG00000005045	Chd5	152338651	152390194	-0.183620215	-0.054275935	8.021799642	28.18599777	7.93E-11	1.08E-07	TRUE	124654566	27684085
6	rs13478995	ENSMUSG00000037788	Vopp1	57727807	57825159	0.204706795	-0.027017114	6.715683582	27.9140334	9.34E-11	1.25E-07	TRUE	117470880	59645721
18	rs13483369	ENSMUSG00000005871	Apc	34220924	34322552	-0.185484499	-0.049532767	9.176869739	27.69934635	1.08E-10	1.42E-07	TRUE	54614841	20292289
13	rs29235721	ENSMUSG00000110086	Gm45623	56752371	56753827	-0.677144196	0.199863214	2.917427038	27.14170924	1.62E-10	2.08E-07	TRUE	119143521	62389694
6	rs13478995	ENSMUSG00000033174	Mgll	88724412	88828360	0.195877633	0.072986129	8.067437052	27.05833936	1.69E-10	2.13E-07	TRUE	117470880	28642520
18	rs13483369	ENSMUSG00000044252	Osbpl1a	12755314	12941841	-0.29849915	-0.007682445	7.073666134	27.03312144	1.72E-10	2.13E-07	TRUE	54614841	41673000
13	rs29248623	ENSMUSG00000076431	Sox4	28948919	28953713	0.720470487	0.728688618	4.756805485	31.12842863	2.00E-10	2.40E-07	TRUE	52758052	23804339
18	rs13483369	ENSMUSG00000024647	Cbln2	86711110	86718283	-0.692281206	-0.222197426	4.2133341	26.80741719	2.02E-10	2.40E-07	TRUE	54614841	32096269
1	rs51237371	ENSMUSG00000063659	Zbtb18	177442351	177450764	-0.235692357	NA	7.937916228	-6.902324246	2.24E-10	2.56E-07	TRUE	181318003	3867239
14	rs30264676	ENSMUSG00000022199	Slc22a17	54906304	54913132	-0.171684033	-0.077847348	9.276748754	26.65309462	2.27E-10	2.56E-07	TRUE	74415721	19502589
1	rs51237371	ENSMUSG00000026514	Cnih3	181352628	181460641	-0.386600309	NA	4.939027561	-6.879386992	2.52E-10	2.74E-07	TRUE	181318003	34625
1	rs32180662	ENSMUSG00000032908	Sgpp2	78310345	78420289	0.321044334	0.166209277	5.506040919	26.46745226	2.64E-10	2.82E-07	TRUE	116037566	37617277
10	rs246274290	ENSMUSG00000020262	Adarb1	77290726	77418270	-0.274321628	-0.278556942	7.962954685	26.40290991	2.74E-10	2.89E-07	TRUE	88091833	10673563
9	rs30522453	ENSMUSG00000032589	Bsn	108096022	108190384	-0.222069857	-0.176071895	9.059795138	26.1908148	3.17E-10	3.23E-07	TRUE	86220923	21875099
14	rs30264676	ENSMUSG00000056296	Synpr	13284780	13616340	-0.410810506	-0.282469755	7.540293871	25.48345208	5.18E-10	5.20E-07	TRUE	74415721	60799381
11	rs238893157	ENSMUSG00000020681	Ace	105967945	105989964	-0.533287255	-0.50142361	4.744135589	25.6062013	5.53E-10	5.46E-07	TRUE	90480671	15487274
6	rs13478995	ENSMUSG00000030064	Frmd4b	97286867	97617541	-0.233064859	0.020208925	5.333995116	24.98113872	7.35E-10	7.15E-07	TRUE	117470880	19853339
3	rs260058764	ENSMUSG00000028149	Rap1gds1	138925902	139075201	0.218665525	0.21962362	8.141722477	27.7185344	8.68E-10	8.22E-07	TRUE	159811101	20735900
6	rs13478995	ENSMUSG00000025702	Marchf8	116338024	116409540	-0.176361828	0.02757482	6.81038689	24.74588437	8.70E-10	8.22E-07	TRUE	117470880	1061340
8	rs230879074	ENSMUSG00000053693	Mast1	84911903	84937359	0.350756956	0.472904016	5.908998551	24.65935635	9.39E-10	8.73E-07	TRUE	119945761	35008402
15	rs246033409	ENSMUSG00000042406	Atf4	80255184	80257541	-0.280029605	-0.157670558	6.814861173	24.62454656	9.66E-10	8.86E-07	TRUE	11336383	68918801
10	rs246274290	ENSMUSG00000019970	Sgk1	21882184	21999903	-0.404221766	-0.714131976	6.922222439	24.57446761	1.00E-09	9.08E-07	TRUE	88091833	66091930
18	rs13483369	ENSMUSG00000025425	St8sia5	77185839	77258771	-0.439145761	-0.162704123	4.314810822	24.46013057	1.07E-09	9.52E-07	TRUE	54614841	22570998
8	rs230879074	ENSMUSG00000064325	Hhip	79965851	80058006	-0.261923348	-0.445812594	4.791107401	24.42483731	1.11E-09	9.77E-07	TRUE	119945761	39887755
11	rs238893157	ENSMUSG00000006782	Cnp	100574904	100591729	0.24137472	-0.039593063	9.117903901	24.57154342	1.15E-09	9.90E-07	TRUE	90480671	10094233
6	rs13478783	ENSMUSG00000061762	Tac1	7554879	7565834	0.4900018	0.470072393	7.00756617	24.09833334	1.40E-09	1.15E-06	TRUE	60591379	53025545
3	rs13477019	ENSMUSG00000027784	Ppm1l	69316861	69560802	-0.228267655	0.013514713	7.148381704	24.03182417	1.48E-09	1.21E-06	TRUE	23824920	45491941
17	rs4137196	ENSMUSG00000024008	Cpne5	29155556	29238167	0.011447604	-0.250259818	7.605162481	23.98614756	1.53E-09	1.23E-06	TRUE	5332903	23822653
14	rs30264676	ENSMUSG00000022208	Jph4	55106826	55116935	-0.181417818	-0.093689889	8.998708545	23.91447049	1.60E-09	1.25E-06	TRUE	74415721	19298786
18	rs13483369	ENSMUSG00000024524	Gnal	67088216	67226792	0.150416136	-0.005948745	9.556575469	23.6661747	1.90E-09	1.47E-06	TRUE	54614841	12473375
14	rs30264676	ENSMUSG00000045655	Fam216b	78081021	78089007	1.236125502	-1.842527831	0.494193229	23.57372361	2.04E-09	1.56E-06	TRUE	74415721	3665300
15	rs246033409	ENSMUSG00000022421	Nptxr	79786351	79804766	-0.393448527	-0.653214385	8.578789918	23.54656377	2.10E-09	1.59E-06	TRUE	11336383	68449968
7	rs31995355	ENSMUSG00000062785	Kcnc3	44590664	44604754	0.093641159	0.339714484	6.754272534	23.52418783	2.13E-09	1.59E-06	TRUE	4006930	40583734
4	rs3680956	ENSMUSG00000028756	Pink1	138313409	138326307	0.1447049	0.05691547	8.490232845	23.26603958	2.61E-09	1.90E-06	TRUE	109874495	28438914
6	rs13478783	ENSMUSG00000004902	Slc25a18	120773578	120794336	-0.682580595	-0.815595466	4.347177709	23.12813276	2.83E-09	2.04E-06	TRUE	60591379	60182199
1	rs51237371	ENSMUSG00000054387	Mdm4	132959484	133030561	0.143067529	NA	7.224228563	6.39140644	2.92E-09	2.06E-06	TRUE	181318003	48287442
15	rs31810918	ENSMUSG00000022197	Pdzd2	12359711	12739924	-0.005891932	0.279493239	7.573481768	22.77792398	3.72E-09	2.60E-06	TRUE	37462413	24722489
10	rs13480628	ENSMUSG00000035640	Cbarp	80130451	80140835	0.244843723	0.190512098	7.927180327	22.73533024	3.80E-09	2.60E-06	TRUE	67238174	12892277
1	rs51237371	ENSMUSG00000026494	Kif26b	178529125	178939200	0.249431816	NA	5.102684291	6.334707553	3.86E-09	2.60E-06	TRUE	181318003	2378803
17	rs33387924	ENSMUSG00000052105	Mtcl1	66336982	66449750	-0.192277993	-0.169613225	7.439984263	22.7153443	3.89E-09	2.60E-06	TRUE	67752883	1303133
18	rs13483369	ENSMUSG00000034295	Fhod3	24708623	25133501	-0.416656988	-0.094583917	4.30437641	22.64474451	4.00E-09	2.65E-06	TRUE	54614841	29481340
17	rs4137196	ENSMUSG00000024201	Kdm4b	56326062	56402870	-0.044384883	-0.252930518	6.918814033	22.61867285	4.14E-09	2.69E-06	TRUE	5332903	50993159
18	rs13483369	ENSMUSG00000024430	Cabyr	12740322	12755260	-0.448505465	0.119779983	3.635003314	22.59549224	4.15E-09	2.69E-06	TRUE	54614841	41859581
13	rs13481734	ENSMUSG00000007617	Homer1	93299635	93405129	0.243290382	0.357807287	7.641938564	22.52504458	4.48E-09	2.87E-06	TRUE	27037150	66262485
8	rs230879074	ENSMUSG00000034472	Rasd2	75213944	75224113	-0.226126062	-0.401318034	9.849864315	22.49746457	4.51E-09	2.87E-06	TRUE	119945761	44721648
4	rs32865425	ENSMUSG00000046093	Hpcal4	123183227	123194701	-0.151309191	-0.077191535	10.30203773	22.46628936	4.64E-09	2.91E-06	TRUE	124654566	1459865
4	rs13477746	ENSMUSG00000044288	Cnr1	33924593	33948831	0.358742503	0.313506616	8.801151329	22.6231768	4.67E-09	2.91E-06	TRUE	65944235	31995404
12	rs6385807	ENSMUSG00000021071	Trim9	70244533	70347614	0.094177612	-0.132222984	7.879914669	22.39370826	4.88E-09	2.98E-06	TRUE	55758373	14486160
6	rs13478995	ENSMUSG00000037984	Neurod6	55677822	55681263	0.34415182	-0.215679109	4.994193586	22.31683442	5.09E-09	3.09E-06	TRUE	117470880	61789617
2	rs33162749	ENSMUSG00000075334	Rprm	54084093	54085552	0.608500835	0.535853528	5.165218012	22.27130961	5.38E-09	3.23E-06	TRUE	78799176	24713624
6	rs13478995	ENSMUSG00000029804	Herc3	58831465	58920398	0.237899519	-0.018639433	6.280638684	22.15353857	5.75E-09	3.42E-06	TRUE	117470880	58550482
8	rs230879074	ENSMUSG00000031906	Smpd3	106252548	106337988	-0.169269437	-0.321684631	8.360344787	22.12640422	5.93E-09	3.49E-06	TRUE	119945761	13607773
11	rs238893157	ENSMUSG00000018648	Dusp14	84048041	84069261	0.382750411	0.54781538	5.891959498	22.17596041	6.42E-09	3.71E-06	TRUE	90480671	6411410
11	rs240617401	ENSMUSG00000020315	Sptbn1	30099395	30268175	-0.239000666	-0.229924224	9.734697871	22.15909033	6.49E-09	3.72E-06	TRUE	46222615	15954440
14	rs31187642	ENSMUSG00000059456	Ptk2b	66153257	66281052	0.158409366	0.018556177	8.337924249	22.12341827	6.71E-09	3.81E-06	TRUE	9937385	56215872
3	rs13474735	ENSMUSG00000027674	Pex5l	32949408	33143247	-0.00918024	-0.350410204	6.905860667	21.9068907	7.00E-09	3.94E-06	TRUE	95734876	62591629
6	rs13478783	ENSMUSG00000030102	Itpr1	108213096	108551109	0.251778372	0.246266503	9.278481529	21.84264968	7.30E-09	4.07E-06	TRUE	60591379	47621717
1	rs51237371	ENSMUSG00000038370	Pcp4l1	171173262	171196268	0.178428131	NA	8.642925279	6.196481735	7.58E-09	4.16E-06	TRUE	181318003	10121735
19	rs30709918	ENSMUSG00000040565	Btaf1	36926079	37012752	-0.185461875	-0.326829735	5.534844767	21.9325003	7.67E-09	4.17E-06	TRUE	16602218	20323861
1	rs242608911	ENSMUSG00000026090	2010300C02Rik	37611677	37720085	-0.172272913	-0.124605829	8.641479162	21.73315091	8.02E-09	4.33E-06	TRUE	88806692	51086607
18	rs13483369	ENSMUSG00000024533	Spire1	67488209	67610790	-0.127986047	0.01804566	7.523570121	21.34277637	1.05E-08	5.52E-06	TRUE	54614841	12873368
3	rs13477019	ENSMUSG00000001017	Chtop	90498956	90509498	-0.297927132	-0.229581921	7.677174721	21.34090609	1.07E-08	5.57E-06	TRUE	23824920	66674036
9	rs30522453	ENSMUSG00000023192	Grm2	106643095	106656082	-0.652139477	-0.995844827	3.991639093	21.32113	1.08E-08	5.59E-06	TRUE	86220923	20422172
10	rs13480628	ENSMUSG00000006731	B4galnt1	127165225	127172330	0.209335268	0.196229454	6.76761808	21.30322004	1.10E-08	5.63E-06	TRUE	67238174	59927051
5	rs3719791	ENSMUSG00000060961	Slc4a4	88886486	89239653	0.207250018	0.044092778	8.127280922	21.3896741	1.15E-08	5.87E-06	TRUE	131541036	42301383
14	rs30264676	ENSMUSG00000040640	Erc2	27622428	28478537	-0.19662079	-0.123588544	7.37200724	21.21626806	1.16E-08	5.87E-06	TRUE	74415721	45937184
6	rs13478995	ENSMUSG00000059187	Tafa1	96113154	96657198	0.702539704	-0.297966348	2.663815289	21.04546943	1.31E-08	6.57E-06	TRUE	117470880	20813682
18	rs13483369	ENSMUSG00000046668	Cxxc5	35829397	35861688	-0.278019289	-0.082661902	5.834294377	20.96106556	1.40E-08	6.95E-06	TRUE	54614841	18753153
13	rs29248623	ENSMUSG00000021719	Rgs7bp	104945904	105054930	-0.267571624	-0.285409355	8.990943219	23.51625369	1.48E-08	7.29E-06	TRUE	52758052	52187852
15	rs31810918	ENSMUSG00000022463	Srebf2	82147181	82205379	-0.180270756	-0.158060055	7.545467412	20.88774734	1.51E-08	7.39E-06	TRUE	37462413	44684768
6	rs13478995	ENSMUSG00000023274	Cd4	124864692	124888221	-0.258800052	-0.0077976	5.919439207	20.81541128	1.56E-08	7.58E-06	TRUE	117470880	7393812
4	rs13477746	ENSMUSG00000045589	Frrs1l	56957173	56990391	0.193855391	0.144177632	8.639106885	20.94707726	1.59E-08	7.69E-06	TRUE	65944235	8953844
11	rs48169870	ENSMUSG00000040543	Pitpnm3	72047528	72135778	-0.178089337	-0.224906036	7.198906039	21.20128211	1.65E-08	7.90E-06	TRUE	30675691	41371837
4	rs3680956	ENSMUSG00000024793	Tnfrsf25	152115934	152120119	-0.553754706	-0.222097201	3.401603413	20.7485999	1.67E-08	7.96E-06	TRUE	109874495	42241439
14	rs30264676	ENSMUSG00000098557	Kctd12	102976581	102982637	-0.204308379	-0.334291168	7.369651816	20.3136385	2.29E-08	1.08E-05	TRUE	74415721	28560860
2	rs256008253	ENSMUSG00000026787	Gad2	22622205	22693874	-0.264957789	-0.220732132	8.575131405	20.29688165	2.35E-08	1.10E-05	TRUE	60051388	37357514
6	rs13478995	ENSMUSG00000030002	Dusp11	85942268	85961667	-0.150440451	0.032772545	7.1974699	20.21560566	2.45E-08	1.14E-05	TRUE	117470880	31509213
9	rs49019729	ENSMUSG00000037784	Dzip1l	99629496	99669256	-0.245715522	0.006944687	4.904050275	20.19435635	2.51E-08	1.16E-05	TRUE	120016907	20347651
18	rs263687961	ENSMUSG00000024268	Celf4	25477632	25754157	0.22132541	0.076320251	8.269378717	20.30966361	2.54E-08	1.17E-05	TRUE	90448757	64694600
6	rs13478995	ENSMUSG00000030257	Srgap3	112717971	112947266	0.070344464	-0.049361818	8.513507145	20.13878729	2.59E-08	1.18E-05	TRUE	117470880	4523614
18	rs13483369	ENSMUSG00000056812	St8sia3	64254359	64279611	0.166661081	0.023835339	8.680365218	20.00386243	2.87E-08	1.30E-05	TRUE	54614841	9639518
5	rs33508711	ENSMUSG00000029101	Rgs12	34949445	35039644	0.021233919	-0.444716933	6.056524207	19.98853654	2.95E-08	1.32E-05	TRUE	40761789	5722145
6	rs245539697	ENSMUSG00000039904	Gpr37	25665878	25690729	-0.421356107	-0.124894433	7.047585605	19.94552864	3.03E-08	1.35E-05	TRUE	90159627	64468898
17	rs46703123	ENSMUSG00000024220	Zfp523	28177129	28205886	0.024974116	-0.238701379	6.660648712	19.83202803	3.31E-08	1.45E-05	TRUE	26854246	1322883
7	rs32060039	ENSMUSG00000040125	Gpr26	131966460	131994405	0.066519912	-0.138273244	7.535883866	19.84371694	3.32E-08	1.45E-05	TRUE	71816909	60149551
17	rs46703123	ENSMUSG00000046329	Slc25a23	57043711	57059863	0.021077027	-0.130965503	9.137152026	19.73601329	3.56E-08	1.54E-05	TRUE	26854246	30189465
9	rs30522453	ENSMUSG00000002032	Tmem25	44793769	44799307	-0.188024943	-0.424564036	5.548083935	19.72335405	3.60E-08	1.55E-05	TRUE	86220923	41421616
X	rs246222509	ENSMUSG00000031310	Zmym3	101404384	101420849	-0.292824231	-0.050006401	7.931897507	19.64698803	3.80E-08	1.62E-05	TRUE	64312439	37091945
6	rs13478783	ENSMUSG00000030134	Rasgef1a	118011438	118091546	0.24502905	0.216947951	8.571372872	19.64386895	3.80E-08	1.62E-05	TRUE	60591379	57420059
14	rs30264676	ENSMUSG00000055717	Slain1	103650228	103704907	0.292756578	0.04151696	5.828310121	19.5691826	4.02E-08	1.69E-05	TRUE	74415721	29234507
5	rs33404968	ENSMUSG00000037428	Vgf	137026392	137033351	-0.16223535	-0.368598379	7.412170722	19.5738873	4.06E-08	1.69E-05	TRUE	149026872	11993521
6	rs13478995	ENSMUSG00000035357	Pdzrn3	101149609	101377897	0.478602373	-0.024472667	3.643399172	19.52345475	4.14E-08	1.71E-05	TRUE	117470880	16092983
10	rs246274290	ENSMUSG00000025422	Agap2	127075284	127093169	0.217343349	0.27484899	10.4640085	19.53896281	4.15E-08	1.71E-05	TRUE	88091833	38983451
13	rs29235721	ENSMUSG00000021730	Hcn1	117602320	117987418	-0.145961919	-0.426226261	5.362680464	19.45173522	4.41E-08	1.80E-05	TRUE	119143521	1156103
1	rs242608911	ENSMUSG00000047021	Cfap65	74902071	74935599	0.495655497	0.641919721	3.273390159	19.45876254	4.43E-08	1.80E-05	TRUE	88806692	13871093
13	rs29235721	ENSMUSG00000021647	Cartpt	99898489	99901091	-1.197557278	-0.710730151	0.77088068	19.41224501	4.54E-08	1.83E-05	TRUE	119143521	19242430
6	rs245539697	ENSMUSG00000051331	Cacna1c	118587240	119196890	0.524741624	0.492726569	6.913603071	19.38406653	4.65E-08	1.87E-05	TRUE	90159627	28427613
3	rs13477019	ENSMUSG00000048332	Lhfp	53041528	53261679	-0.390385221	-0.099139045	3.915720381	19.18968373	5.42E-08	2.16E-05	TRUE	23824920	29216608
9	rs30522453	ENSMUSG00000032532	Cck	121489824	121495694	-0.458273213	-0.552736524	5.966966922	19.14105663	5.61E-08	2.22E-05	TRUE	86220923	35268901
2	rs33162749	ENSMUSG00000056486	Chn1	73610660	73775346	0.164444065	0.022438738	9.536132878	19.14094168	5.64E-08	2.22E-05	TRUE	78799176	5023830
7	rs3148686	ENSMUSG00000039405	Prss23	89507783	89527187	-0.512639682	-0.656943519	4.659977889	19.09557534	5.83E-08	2.28E-05	TRUE	30306475	59201308
7	rs31995355	ENSMUSG00000059824	Dbp	45705088	45710203	-0.11665479	-0.457704938	6.299548528	18.94728938	6.50E-08	2.51E-05	TRUE	4006930	41698158
14	rs30264676	ENSMUSG00000034731	Dgkh	78558750	78732776	-0.570450065	-0.343512931	3.02481429	18.9282598	6.56E-08	2.52E-05	TRUE	74415721	4143029
7	rs31995355	ENSMUSG00000050708	Ftl1	45457944	45459884	-0.134667297	-0.068600374	7.527789866	18.83580631	7.08E-08	2.71E-05	TRUE	4006930	41451014
7	rs31995355	ENSMUSG00000036882	Arhgap33	30522226	30535060	-0.146741482	-0.231493328	8.946463679	18.82477567	7.14E-08	2.71E-05	TRUE	4006930	26515296
8	rs230879074	ENSMUSG00000031824	6430548M08Rik	120114152	120165306	0.213287578	0.243204458	8.05544221	18.81356122	7.20E-08	2.72E-05	TRUE	119945761	168391
18	rs13483369	ENSMUSG00000045991	Onecut2	64340020	64400987	0.284850709	0.06351039	5.514196267	18.7735358	7.35E-08	2.76E-05	TRUE	54614841	9725179
11	rs238893157	ENSMUSG00000020734	Grin2c	115249169	115267243	-0.240076445	-0.185481508	6.210513184	18.80033314	7.94E-08	2.96E-05	TRUE	90480671	24768498
17	rs46703123	ENSMUSG00000024109	Nrxn1	90033631	91093071	0.135256748	0.288813876	8.071368587	18.67148454	8.04E-08	2.97E-05	TRUE	26854246	63179385
11	rs238893157	ENSMUSG00000011877	Git1	77493562	77507786	-0.142174597	0.008085032	8.936548883	18.7800081	8.06E-08	2.97E-05	TRUE	90480671	12972885
14	rs30264676	ENSMUSG00000003469	Phyhip	70457476	70468832	-0.148712723	-0.051286493	9.743967269	18.6155807	8.35E-08	3.06E-05	TRUE	74415721	3946889
15	rs31858887	ENSMUSG00000022623	Shank3	89499623	89560261	-0.250085528	-0.137506769	8.912582166	18.62106536	8.40E-08	3.06E-05	TRUE	71632551	17867072
10	rs29330320	ENSMUSG00000034902	Pip5k1c	81292963	81319973	0.21600181	0.152434858	8.222576498	18.60670138	8.44E-08	3.06E-05	TRUE	29612666	51680297
11	rs240617401	ENSMUSG00000003518	Dusp3	101971143	101987013	-0.092938441	0.100806544	7.82905125	18.66357158	8.80E-08	3.18E-05	TRUE	46222615	55748528
13	rs29235721	ENSMUSG00000021700	Rab3c	110054187	110280996	-0.145717938	-0.041856813	8.946340765	18.53042678	8.93E-08	3.20E-05	TRUE	119143521	8862525
10	rs29330320	ENSMUSG00000020308	Tpgs1	79669369	79676127	0.384774443	0.124391274	4.549362038	18.50804789	9.11E-08	3.25E-05	TRUE	29612666	50056703
9	rs226723272	ENSMUSG00000025892	Gria4	4417896	4796234	-0.106153933	-0.186977412	6.566825919	18.50717165	9.20E-08	3.26E-05	TRUE	3994759	423137
10	rs29330320	ENSMUSG00000034994	Eef2	81176631	81182498	0.079447959	0.023890401	10.6492684	18.48408638	9.28E-08	3.27E-05	TRUE	29612666	51563965
3	rs13477019	ENSMUSG00000074457	S100a16	90537254	90543151	-0.346275051	-0.367873536	6.063280408	18.36756349	1.02E-07	3.54E-05	TRUE	23824920	66712334
12	rs235238684	ENSMUSG00000040856	Dlk1	109452823	109463336	-1.390378703	-0.403855849	3.065198632	18.36238406	1.03E-07	3.54E-05	TRUE	91595674	17857149
6	rs13478995	ENSMUSG00000030043	Tacr1	82402334	82560104	-0.325606522	-0.089307786	5.236688411	18.32170732	1.04E-07	3.56E-05	TRUE	117470880	34910776
1	rs51237371	ENSMUSG00000039349	C130074G19Rik	184871926	184883218	-0.321719294	NA	5.718891088	-5.637520271	1.08E-07	3.65E-05	TRUE	181318003	3553923
1	rs263412184	ENSMUSG00000067879	Vxn	9601199	9627143	0.511579748	0.320124042	7.609767292	18.23210682	1.13E-07	3.81E-05	TRUE	29549273	19922130
8	rs230879074	ENSMUSG00000035964	Tmem59l	70483867	70487358	0.197987331	0.287076046	7.286870715	18.21640888	1.14E-07	3.81E-05	TRUE	119945761	49458403
10	rs29330320	ENSMUSG00000047139	Cd24a	43578284	43584265	-0.834528893	-0.267149093	3.68892236	18.15687341	1.19E-07	3.95E-05	TRUE	29612666	13965618
4	rs32865425	ENSMUSG00000040659	Efhd2	141858142	141874920	-0.315189524	-0.026103969	7.349269413	18.10442932	1.25E-07	4.11E-05	TRUE	124654566	17203576
10	rs246274290	ENSMUSG00000034818	Celf5	81459227	81482709	0.187974362	0.208509439	8.604147494	18.0246801	1.33E-07	4.35E-05	TRUE	88091833	6609124
7	rs3148686	ENSMUSG00000030592	Ryr1	29003344	29125179	0.325035348	0.028011041	6.199091402	18.01290968	1.34E-07	4.38E-05	TRUE	30306475	1181296
5	rs33508711	ENSMUSG00000059325	Hopx	77086988	77115121	0.053705911	0.54262313	4.045574641	18.00048018	1.35E-07	4.38E-05	TRUE	40761789	36325199
17	rs33387924	ENSMUSG00000032855	Pkd1	24549834	24596508	-0.141763288	0.028238421	8.043756239	17.98187998	1.38E-07	4.43E-05	TRUE	67752883	43156375
18	rs13483369	ENSMUSG00000024587	Nars	64499647	64516652	-0.153882547	-0.029522107	7.107416783	17.936748	1.41E-07	4.49E-05	TRUE	54614841	9884806
6	rs13478995	ENSMUSG00000030084	Plxna1	89316314	89362620	0.204461514	-0.106491715	6.214608941	17.91698648	1.43E-07	4.54E-05	TRUE	117470880	28108260
15	rs31858887	ENSMUSG00000056258	Kcnq3	65986387	66286642	-0.179203832	-0.063677801	8.376874422	17.87472407	1.50E-07	4.73E-05	TRUE	71632551	5345909
1	rs51237371	ENSMUSG00000055067	Smyd3	178951960	179518041	0.316936429	NA	4.682609263	5.560311133	1.54E-07	4.83E-05	TRUE	181318003	1799962
15	rs246033409	ENSMUSG00000037362	Ccn3	54745702	54754039	-0.179088826	-0.778280364	4.962639199	17.8163891	1.56E-07	4.86E-05	TRUE	11336383	43409319
6	rs13478783	ENSMUSG00000030337	Vamp1	125215551	125245964	-0.642906993	-0.60015031	6.732298333	17.78873204	1.59E-07	4.92E-05	TRUE	60591379	64624172
9	rs30522453	ENSMUSG00000032503	Arpp21	112065091	112235938	0.145397139	0.241305583	10.47723318	17.74982037	1.64E-07	5.06E-05	TRUE	86220923	25844168
16	rs4217166	ENSMUSG00000048490	Nrip1	76287400	76373827	0.172016465	-0.011656045	5.929424624	17.75606355	1.65E-07	5.06E-05	TRUE	90181009	13807182
2	rs33162749	ENSMUSG00000039195	1110008P14Rik	32377097	32381938	0.433782166	0.235147678	5.701453596	17.73121045	1.67E-07	5.12E-05	TRUE	78799176	46417238
1	rs227085647	ENSMUSG00000027520	Zdbf2	63273265	63314576	-0.485490191	-0.380266804	5.774550638	19.59881095	1.75E-07	5.34E-05	TRUE	59847167	3426098
6	rs13478995	ENSMUSG00000030259	Rassf8	145746748	145821079	-0.232973622	0.029196373	4.941113371	17.6266868	1.79E-07	5.40E-05	TRUE	117470880	28275868
4	rs13477746	ENSMUSG00000028785	Hpca	129111570	129122036	0.217832074	0.123171018	10.54808602	17.73797969	1.80E-07	5.40E-05	TRUE	65944235	63167335
9	rs238448868	ENSMUSG00000032511	Scn5a	119483408	119579016	1.066673586	0.917536021	2.266459407	17.61666747	1.83E-07	5.46E-05	TRUE	58886107	60597301
9	rs49019729	ENSMUSG00000041794	Myrip	120301513	120474841	0.000797126	-0.267981934	5.591437383	17.55238166	1.91E-07	5.67E-05	TRUE	120016907	284606
7	rs243575509	ENSMUSG00000066197	Gpr139	119140747	119184603	0.454609875	0.800703137	3.799020839	17.50992631	2.00E-07	5.86E-05	TRUE	102973309	16167438
17	rs4137196	ENSMUSG00000024212	Mllt1	56892611	56935415	0.021972813	-0.162953604	6.986036393	17.49583032	2.00E-07	5.86E-05	TRUE	5332903	51559708
11	rs240617401	ENSMUSG00000036644	Tbc1d9b	50131396	50172785	0.010247653	-0.180504141	7.817286482	17.58989283	2.01E-07	5.86E-05	TRUE	46222615	3908781
9	rs49019729	ENSMUSG00000032595	Cdhr4	107992497	107999684	-0.458190333	0.858064362	1.858086655	17.46374122	2.04E-07	5.94E-05	TRUE	120016907	12017223
6	rs13478783	ENSMUSG00000030096	Slc6a6	91684053	91759066	0.274233113	0.246646431	8.420773799	17.43614747	2.09E-07	6.04E-05	TRUE	60591379	31092674
14	rs30264676	ENSMUSG00000022075	Rhobtb2	69784990	69805636	-0.166239925	0.020021411	7.766303537	17.39817832	2.15E-07	6.15E-05	TRUE	74415721	4610085
1	rs51237371	ENSMUSG00000004031	Brinp2	158245269	158356326	-0.18562005	NA	6.388922572	-5.487176948	2.15E-07	6.15E-05	TRUE	181318003	22961677
12	rs6385807	ENSMUSG00000021112	Mpp5	78748907	78840714	-0.034027265	0.1974933	5.504122597	17.34108595	2.26E-07	6.42E-05	TRUE	55758373	22990534
5	rs33508711	ENSMUSG00000037224	Zfyve28	34194893	34288449	0.042542725	-0.195225875	6.558751319	17.32184393	2.30E-07	6.50E-05	TRUE	40761789	6473340
19	rs30608930	ENSMUSG00000032773	Chrm1	8663789	8683587	-0.132380113	0.01391126	7.827128558	17.28549013	2.35E-07	6.63E-05	TRUE	52359370	43675783
10	rs13480628	ENSMUSG00000003346	Abhd17a	80583654	80590341	0.234370961	0.202028171	6.49176104	17.201664	2.52E-07	7.07E-05	TRUE	67238174	13345480
10	rs246274290	ENSMUSG00000019947	Arid5b	68092520	68278740	-0.431162206	-0.54256612	4.559489978	17.1397322	2.65E-07	7.37E-05	TRUE	88091833	19813093
18	rs13483369	ENSMUSG00000051375	Pcdh1	38185914	38212053	-0.132936735	-0.077720137	8.050130727	17.09748677	2.71E-07	7.50E-05	TRUE	54614841	16402788
19	rs30608930	ENSMUSG00000042532	Golga7b	42247574	42270348	-0.115268763	0.24913109	6.20912286	17.05462981	2.82E-07	7.74E-05	TRUE	52359370	10089022
7	rs31995355	ENSMUSG00000070802	Pnmal2	16944682	16948828	0.077767322	-0.182376081	8.545061973	17.0055436	2.94E-07	8.03E-05	TRUE	4006930	12937752
13	rs29235721	ENSMUSG00000021696	Elovl7	108214404	108285683	0.329884364	0.145006329	4.848012726	16.9736829	3.00E-07	8.17E-05	TRUE	119143521	10857838
3	rs260058764	ENSMUSG00000028152	Tspan5	138742195	138907905	0.180122785	0.307986207	7.347004202	18.35669023	3.05E-07	8.26E-05	TRUE	159811101	20903196
7	rs31995355	ENSMUSG00000041571	Selenow	15917208	15922402	-0.14569779	-0.097968889	8.579808463	16.94106896	3.09E-07	8.34E-05	TRUE	4006930	11910278
5	rs33508711	ENSMUSG00000039252	Lgi2	52533517	52566462	0.017825394	0.308465149	6.765395521	16.92101458	3.15E-07	8.45E-05	TRUE	40761789	11771728
19	rs31112038	ENSMUSG00000037071	Scd1	44394455	44407879	-0.173338557	-0.003705718	8.269973089	16.84429837	3.36E-07	8.98E-05	TRUE	9027005	35367450
6	rs13478995	ENSMUSG00000062190	Lancl2	57702540	57739439	0.225017459	-0.033416187	5.401199799	16.76248579	3.53E-07	9.40E-05	TRUE	117470880	59731441
1	rs51237371	ENSMUSG00000023150	Ivns1abp	151344477	151364422	0.135111146	NA	8.579211908	5.367142963	3.71E-07	9.79E-05	TRUE	181318003	29953581
9	rs30522453	ENSMUSG00000032500	Dclk3	111439081	111489118	0.084526127	0.264445273	7.015276113	16.70544664	3.72E-07	9.79E-05	TRUE	86220923	25218158
17	rs46703123	ENSMUSG00000013787	Ehmt2	34898469	34914052	0.021621918	-0.169833503	7.857632128	16.6678854	3.83E-07	0.000100404	TRUE	26854246	8044223
3	rs13474735	ENSMUSG00000044667	Plppr4	117319139	117360876	-0.024361472	0.155624381	8.333521586	16.66424848	3.85E-07	0.000100404	TRUE	95734876	21584263
1	rs51237371	ENSMUSG00000033671	Cep350	155844964	155973255	0.135793361	NA	6.289341264	5.357481131	3.88E-07	0.000100404	TRUE	181318003	25344748
9	rs49019729	ENSMUSG00000032224	Fam81a	70088511	70142560	0.098462258	-0.362555794	6.549018876	16.57726432	4.10E-07	0.000105826	TRUE	120016907	49874347
14	rs30264676	ENSMUSG00000022099	Dmtn	70601263	70636048	-0.029469544	0.123342187	8.484782096	16.56244812	4.15E-07	0.000106536	TRUE	74415721	3779673
9	rs238448868	ENSMUSG00000049281	Scn3b	40269217	40291618	0.18330327	0.209476176	7.362673522	16.54511732	4.24E-07	0.000107829	TRUE	58886107	18594489
2	rs33162749	ENSMUSG00000075224	Lrrc55	85162334	85197197	0.371620515	0.347490025	4.239609624	16.54367971	4.25E-07	0.000107829	TRUE	78799176	6363158
5	rs33508711	ENSMUSG00000062372	Otof	30367062	30461932	0.255625282	-0.088980177	4.513802677	16.51073464	4.35E-07	0.000109942	TRUE	40761789	10299857
11	rs238893157	ENSMUSG00000043448	Gjc2	59175568	59183213	0.248837987	-0.144619733	4.618242933	16.58080183	4.40E-07	0.000110823	TRUE	90480671	31297458
13	rs29235721	ENSMUSG00000034488	Edil3	88821472	89323223	0.216780337	0.019473555	6.838181026	16.48404074	4.42E-07	0.000110868	TRUE	119143521	29820298
4	rs13477746	ENSMUSG00000028351	Brinp1	68761514	68954397	0.188493684	0.166817219	7.257432167	16.56655603	4.47E-07	0.000111695	TRUE	65944235	2817279
14	rs30264676	ENSMUSG00000021879	Dnah12	26693274	26891703	0.735997168	-1.614484443	0.380136332	16.40394058	4.70E-07	0.000116583	TRUE	74415721	47524018
9	rs238448868	ENSMUSG00000066357	Wdr6	108572311	108578739	0.329304044	0.297969764	6.77522921	16.40460536	4.74E-07	0.000116623	TRUE	58886107	49686204
10	rs246274290	ENSMUSG00000020178	Adora2a	75316877	75334784	0.381736274	0.305756751	8.322597169	16.30689277	5.11E-07	0.000124311	TRUE	88091833	12757049
13	rs29248623	ENSMUSG00000041773	Enc1	97241105	97253034	0.057234218	0.259119854	9.184412729	17.85209778	5.29E-07	0.000127664	TRUE	52758052	44483053
1	rs51237371	ENSMUSG00000041757	Plekha6	133164210	133303435	0.127106822	NA	7.540795681	5.286826697	5.33E-07	0.000127664	TRUE	181318003	48014568
11	rs238893157	ENSMUSG00000043857	Mgat5b	116918863	116986948	-0.235000115	-0.128356902	7.102613195	16.33703722	5.33E-07	0.000127664	TRUE	90480671	26438192
3	rs13474735	ENSMUSG00000033981	Gria2	80681450	80802835	0.028708239	0.140559265	9.549268622	16.24609596	5.36E-07	0.000127866	TRUE	95734876	14932041
2	rs33162749	ENSMUSG00000037014	Sstr4	148395344	148396767	0.459263769	0.534935794	3.107945931	16.2391809	5.41E-07	0.000128582	TRUE	78799176	69596168
1	rs51237371	ENSMUSG00000026565	Pou2f1	165865154	166002678	0.178593858	NA	5.3736815	5.278325195	5.53E-07	0.000130076	TRUE	181318003	15315325
4	rs3680956	ENSMUSG00000028804	Csmd2	127987857	128567656	-0.249086441	-0.076113896	5.391237241	16.15262443	5.80E-07	0.000135926	TRUE	109874495	18113362
X	rs246222509	ENSMUSG00000031343	Gabra3	72432681	72656848	0.555372312	0.060211503	6.512815239	16.11197568	5.94E-07	0.000138778	TRUE	64312439	8120242
15	rs31810918	ENSMUSG00000056665	Them6	74721204	74724639	-0.132003388	-0.284521611	5.962409924	16.10934692	6.00E-07	0.000139623	TRUE	37462413	37258791
4	rs32865425	ENSMUSG00000056596	Trnp1	133491100	133498550	0.192921231	0.100342126	7.687989809	16.06751227	6.18E-07	0.000142734	TRUE	124654566	8836534
2	rs254201911	ENSMUSG00000026826	Nr4a2	57106830	57124003	0.278960813	-0.728815279	4.877338809	16.14512673	6.22E-07	0.000143083	TRUE	24187191	32919639
2	rs13476801	ENSMUSG00000070880	Gad1	70553072	70602014	-0.195412245	-0.242772251	8.613825967	16.10526001	6.43E-07	0.000146312	TRUE	138480020	67878006
17	rs4137196	ENSMUSG00000063239	Grm4	27422387	27521403	-0.012562618	-0.26458651	6.156302614	16.00367436	6.49E-07	0.000147307	TRUE	5332903	22089484
7	rs3148686	ENSMUSG00000030744	Rps3	99477896	99483738	0.016394845	0.140131616	7.202464954	15.99219244	6.57E-07	0.000148503	TRUE	30306475	69171421
12	rs6385807	ENSMUSG00000032705	Exd2	80463095	80500227	0.100984948	-0.101659709	6.780220643	15.96603159	6.69E-07	0.000150676	TRUE	55758373	24704722
8	rs245638874	ENSMUSG00000062380	Tubb3	123411424	123422015	0.113841959	0.081083122	8.221488167	16.03712986	7.19E-07	0.000159744	TRUE	59125561	64285863
3	rs13474735	ENSMUSG00000040339	Fam102b	108970997	109027607	-0.026908567	0.195645788	7.056543396	15.8649714	7.25E-07	0.00016054	TRUE	95734876	13236121
9	rs238448868	ENSMUSG00000035164	Zc3h12c	52111344	52168572	0.375249107	0.336333961	5.179410314	15.86429547	7.28E-07	0.00016054	TRUE	58886107	6717535
9	rs49019729	ENSMUSG00000032355	Mlip	77102081	77352969	0.112375272	-0.326763233	4.036772502	15.80722112	7.57E-07	0.000165787	TRUE	120016907	42663938
2	rs33162749	ENSMUSG00000037259	Dzank1	144470557	144527414	-0.131138669	-0.116511106	8.337024741	15.80873939	7.62E-07	0.000165787	TRUE	78799176	65671381
8	rs230879074	ENSMUSG00000006273	Atp6v1b2	69088646	69113711	0.150674629	0.132782562	8.93442778	15.7986285	7.63E-07	0.000165787	TRUE	119945761	50832050
2	rs33162749	ENSMUSG00000059742	Kcnh7	62693414	63184287	0.476233773	0.326627064	6.341960749	15.79989405	7.67E-07	0.000165787	TRUE	78799176	15614889
10	rs29330320	ENSMUSG00000013858	Tmem259	79974948	79984330	0.156860972	0.042193076	6.863332041	15.79284706	7.67E-07	0.000165787	TRUE	29612666	50362282
7	rs31995355	ENSMUSG00000040424	Hipk4	27523267	27531175	-0.170672345	0.056206381	7.548253994	15.75780536	7.89E-07	0.000168936	TRUE	4006930	23516337
X	rs246222509	ENSMUSG00000037010	Apln	48025146	48034853	0.595664292	-0.000221791	5.423817028	15.68943119	8.33E-07	0.000176992	TRUE	64312439	16277586
6	rs13478995	ENSMUSG00000033152	Podxl2	88842558	88875044	0.169375364	-0.037615469	6.066658257	15.61856034	8.76E-07	0.000184994	TRUE	117470880	28595836
4	rs46850777	ENSMUSG00000028248	Pnisr	21847583	21876475	-0.055764524	-0.128036884	8.530390407	15.62463956	8.80E-07	0.000185293	TRUE	40805010	18928535
3	rs13474735	ENSMUSG00000040724	Kcna2	107101146	107115005	0.01978455	-0.199176991	8.519623622	15.5951957	9.00E-07	0.000188196	TRUE	95734876	11366270
9	rs49019729	ENSMUSG00000033577	Myo6	80165031	80311729	-0.045623438	0.157548109	7.231356811	15.53598931	9.40E-07	0.000195315	TRUE	120016907	39705178
6	rs13478783	ENSMUSG00000053004	Hrh1	114397936	114483296	-0.46393604	-0.592271415	3.518849072	15.52906072	9.45E-07	0.000195813	TRUE	60591379	53806557
13	rs29235721	ENSMUSG00000052727	Map1b	99421446	99516540	-0.103317678	-0.113379327	9.900273311	15.50862557	9.61E-07	0.000197133	TRUE	119143521	19626981
14	rs31187642	ENSMUSG00000034997	Htr2a	74640840	74709494	0.35456904	-0.002856717	4.199786025	15.57936395	9.73E-07	0.000198262	TRUE	9937385	64703455
10	rs246274290	ENSMUSG00000035397	Klf16	80567124	80577321	0.240198093	0.251435042	6.647871153	15.41823403	1.04E-06	0.000210922	TRUE	88091833	7514512
4	rs13477746	ENSMUSG00000028517	Plpp3	105157347	105232764	-0.146915998	-0.117888878	8.118208533	15.47595726	1.06E-06	0.000213286	TRUE	65944235	39213112
12	rs29165094	ENSMUSG00000020953	Coch	51593341	51605771	0.282823111	0.128490949	6.172475916	15.28928238	1.16E-06	0.000231385	TRUE	28409763	23183578
19	rs30608930	ENSMUSG00000024758	Rtn3	7425901	7483281	-0.003103028	0.106517655	10.03269052	15.25581554	1.18E-06	0.000234996	TRUE	52359370	44876089
9	rs238448868	ENSMUSG00000032076	Cadm1	47530173	47858115	0.181059718	0.231814806	7.084805518	15.25748436	1.18E-06	0.000235047	TRUE	58886107	11027992
5	rs33404968	ENSMUSG00000033615	Cplx1	108518554	108550024	0.068978387	0.166766576	9.265048878	15.2482712	1.19E-06	0.000236546	TRUE	149026872	40476848
6	rs13478995	ENSMUSG00000025889	Snca	60731575	60829855	0.18131947	0.109446882	6.555478318	15.19443143	1.23E-06	0.00024325	TRUE	117470880	56641025
3	rs13477019	ENSMUSG00000001016	Ilf2	90476126	90488379	-0.315337715	-0.250740793	5.933846944	15.18401517	1.25E-06	0.000245929	TRUE	23824920	66651206
15	rs31858887	ENSMUSG00000036298	Slc2a13	91267696	91573261	-0.168896595	-0.090616124	7.771222939	15.17492243	1.26E-06	0.000247415	TRUE	71632551	19635145
13	rs29248623	ENSMUSG00000021318	Gli3	15463235	15730026	-0.325578796	-0.510624946	4.761118679	16.55036985	1.27E-06	0.000247642	TRUE	52758052	37028026
10	rs29330320	ENSMUSG00000023175	Bsg	79704491	79711969	0.142893352	0.052231455	8.296261312	15.15163228	1.28E-06	0.000248717	TRUE	29612666	50091825
9	rs226723272	ENSMUSG00000074505	Fat3	15910189	16501285	-0.144937807	-0.147868628	7.357150643	15.15134456	1.29E-06	0.000249182	TRUE	3994759	11915430
6	rs13478995	ENSMUSG00000039347	Atp6v0e2	48537615	48541801	0.074673148	-0.039562857	8.545697683	15.12808076	1.30E-06	0.000249689	TRUE	117470880	68929079
17	rs33387924	ENSMUSG00000047507	Baiap3	25242659	25256364	-0.218345652	0.423464174	4.534972759	15.08857173	1.36E-06	0.000260032	TRUE	67752883	42496519
9	rs49019729	ENSMUSG00000023473	Celsr3	108826320	108852969	-0.149066409	-0.140593297	7.924457895	15.02036459	1.42E-06	0.000271865	TRUE	120016907	11163938
3	rs13477019	ENSMUSG00000001018	Snapin	90488026	90491033	-0.286963784	-0.411691088	5.075322037	14.97526109	1.48E-06	0.000281485	TRUE	23824920	66663106
3	rs50526143	ENSMUSG00000027858	Tspan2	102734529	102801513	-0.024033786	-0.295358478	7.862049161	14.91096069	1.57E-06	0.000295516	TRUE	119108318	16306805
10	rs13480628	ENSMUSG00000044071	Tafa2	123263996	123741204	0.434951284	0.157413794	4.329630156	14.88123149	1.60E-06	0.000300751	TRUE	67238174	56025822
13	rs29235721	ENSMUSG00000074794	Arrdc3	80883384	80896042	0.241132202	0.157877429	6.560659549	14.87239838	1.60E-06	0.000301111	TRUE	119143521	38247479
19	rs30709918	ENSMUSG00000024858	Grk2	4286001	4306222	0.06851543	0.219124542	7.667786716	14.94411805	1.61E-06	0.000301147	TRUE	16602218	12295996
14	rs30264676	ENSMUSG00000100241	Slc18a3	32462438	32464850	-0.38629514	0.078018409	3.228041234	14.80407827	1.69E-06	0.000315041	TRUE	74415721	41950871
6	rs245539697	ENSMUSG00000030342	Cd9	125460266	125494791	-0.500771456	-0.236280478	3.881019326	14.77117748	1.74E-06	0.00032341	TRUE	90159627	35300639
7	rs31995355	ENSMUSG00000003363	Pld3	27532000	27553218	-0.131791382	-0.003685646	8.78186477	14.74728398	1.78E-06	0.00032859	TRUE	4006930	23525070
8	rs245783224	ENSMUSG00000031808	Slc27a1	71568882	71587302	-0.100736443	0.092922928	6.594748506	14.75115297	1.78E-06	0.00032859	TRUE	85365179	13777877
1	rs51237371	ENSMUSG00000026473	Glul	153899944	153909723	-0.070896344	NA	10.84042516	-5.009609993	1.80E-06	0.000330156	TRUE	181318003	27408280
3	rs260058764	ENSMUSG00000038486	Sv2a	96181151	96195521	0.121193897	0.077732721	8.646190929	15.78854952	1.81E-06	0.000330156	TRUE	159811101	63615580
3	rs50526143	ENSMUSG00000032854	Ugt8a	125865271	125938619	-0.030800494	-0.327152685	6.609114329	14.72769101	1.81E-06	0.000330985	TRUE	119108318	6756953
11	rs240617401	ENSMUSG00000018474	Chd3	69343273	69369406	0.009773371	-0.142623321	9.169864657	14.75774091	1.87E-06	0.00033706	TRUE	46222615	23120658
1	rs51237371	ENSMUSG00000058248	Kcnh1	192190774	192510159	-0.140635684	NA	6.635147704	-5.000984801	1.87E-06	0.00033706	TRUE	181318003	10872771
X	rs226776950	ENSMUSG00000041115	Iqsec2	152144268	152225236	0.053349147	0.171896885	7.545965768	14.68713614	1.88E-06	0.00033706	TRUE	152774935	549699
8	rs13479672	ENSMUSG00000019261	Map1s	70905932	70917529	-0.213517198	0.015725613	5.718276394	14.68484897	1.88E-06	0.00033706	TRUE	29097075	41808857
19	rs30608930	ENSMUSG00000024767	Otub1	7198202	7206316	-0.017422297	0.121324026	7.477331622	14.6740049	1.88E-06	0.00033706	TRUE	52359370	45153054
3	rs13474735	ENSMUSG00000039037	St6galnac5	152817081	152982246	-0.011330098	0.222358191	6.136588374	14.66868036	1.90E-06	0.000337935	TRUE	95734876	57082205
1	rs242608911	ENSMUSG00000033007	Asic4	75450436	75474343	-0.209144772	-0.298692571	6.516877031	14.67137353	1.90E-06	0.000337935	TRUE	88806692	13332349
19	rs30709918	ENSMUSG00000033768	Nrxn2	6418731	6544169	0.152821256	0.182305914	7.771604459	14.72805346	1.91E-06	0.000339277	TRUE	16602218	10058049
1	rs51237371	ENSMUSG00000026614	Slc30a10	185454848	185468762	0.182160268	NA	5.401073863	4.992273833	1.94E-06	0.000342837	TRUE	181318003	4136845
9	rs30522453	ENSMUSG00000032517	Mobp	120149707	120181484	0.368021763	0.277055422	8.499081637	14.6236669	1.97E-06	0.000345843	TRUE	86220923	33928784
5	rs3719791	ENSMUSG00000029335	Bmp3	98854415	98884396	-0.365332418	0.200565246	4.092326843	14.68339233	1.99E-06	0.00034837	TRUE	131541036	32656640
4	rs46850777	ENSMUSG00000049225	Pdp1	11958184	11966452	0.22123552	0.175571257	7.747052603	14.61038312	1.99E-06	0.00034837	TRUE	40805010	28838558
1	rs51237371	ENSMUSG00000056211	R3hdm1	128103301	128237736	-0.126493825	NA	8.026115617	-4.984872296	2.01E-06	0.000348696	TRUE	181318003	53080267
2	rs254201911	ENSMUSG00000035513	Ntng2	29194541	29253005	0.270703808	-0.235432982	4.835648338	14.66950979	2.01E-06	0.000348696	TRUE	24187191	5007350
6	rs13478995	ENSMUSG00000030030	1700003E16Rik	83156404	83162945	0.1656122	-0.048864247	5.068538097	14.55450711	2.07E-06	0.000357478	TRUE	117470880	34307935
4	rs3680956	ENSMUSG00000028649	Macf1	123349633	123684360	-0.100445322	-0.116692641	8.508119501	14.56568402	2.07E-06	0.000357491	TRUE	109874495	13475138
8	rs245783224	ENSMUSG00000036902	Neto2	85636588	85700924	0.012481706	-0.193666172	7.542999429	14.50016395	2.18E-06	0.000374652	TRUE	85365179	271409
14	rs30264676	ENSMUSG00000025558	Dock9	121542046	121797837	0.135707643	0.234724203	6.619690234	14.45238413	2.25E-06	0.000385456	TRUE	74415721	47126325
10	rs13480628	ENSMUSG00000020023	Tmcc3	94311949	94590956	-0.202373349	-0.270764134	6.678015513	14.43634856	2.29E-06	0.000387965	TRUE	67238174	27073775
1	rs263412184	ENSMUSG00000041670	Rims1	22286251	22805994	0.269635182	0.11606026	7.514462279	14.41298175	2.34E-06	0.000395146	TRUE	29549273	6743279
1	rs6341208	ENSMUSG00000026315	Serpinb8	107590006	107610484	-0.557514412	NA	2.751546176	-4.948360588	2.35E-06	0.000395774	TRUE	163132699	55522215
9	rs30522453	ENSMUSG00000032281	Acsbg1	54604877	54661870	0.023385991	-0.141480589	6.716309684	14.38559938	2.39E-06	0.000399834	TRUE	86220923	31559053
11	rs238893157	ENSMUSG00000020932	Gfap	102887336	102900912	0.366431032	-0.009779183	6.292352577	14.44593521	2.40E-06	0.000401057	TRUE	90480671	12406665
1	rs51237371	ENSMUSG00000026585	Kifap3	163779583	163917109	-0.092599931	NA	7.633455468	-4.940365873	2.43E-06	0.000403253	TRUE	181318003	17400894
6	rs13478995	ENSMUSG00000038390	Gpr162	124858444	124863983	0.108479987	-0.019416776	7.507251681	14.35087336	2.44E-06	0.000403253	TRUE	117470880	7387564
15	rs246033409	ENSMUSG00000089715	Cbx6	79823896	79834688	-0.059807932	-0.138759622	9.429046934	14.35726494	2.44E-06	0.000403253	TRUE	11336383	68487513
9	rs217366063	ENSMUSG00000053310	Nrgn	37544492	37552904	-0.262662026	-0.156266755	9.784808796	14.33369825	2.49E-06	0.000409135	TRUE	25130622	12413870
8	rs230879074	ENSMUSG00000015568	Lpl	68880491	68907448	-0.181386999	-0.413122903	5.657246277	14.28872096	2.58E-06	0.000420038	TRUE	119945761	51038313
3	rs13477019	ENSMUSG00000060671	Atp8b2	89939481	89963508	0.127081383	-0.046279896	7.064163048	14.27381387	2.62E-06	0.000423335	TRUE	23824920	66114561
3	rs13476956	ENSMUSG00000036353	P2ry12	59216272	59262871	0.118693871	-0.107380989	6.122287328	14.27129192	2.63E-06	0.000423335	TRUE	5370727	53845545
13	rs29235721	ENSMUSG00000021573	Tppp	74009407	74035753	0.057760995	-0.051988243	9.517232948	14.26471666	2.63E-06	0.000423335	TRUE	119143521	45107768
9	rs49019729	ENSMUSG00000023277	Twf2	106203108	106215389	-0.033099257	-0.253008661	4.97552163	14.25151411	2.65E-06	0.000424813	TRUE	120016907	13801518
11	rs238893157	ENSMUSG00000020827	Mink1	70562881	70614483	-0.123722215	-0.010342507	9.004555688	14.32083278	2.65E-06	0.000424813	TRUE	90480671	19866188
X	rs221876655	ENSMUSG00000042750	Bex2	136066564	136068236	0.368062502	0.126261423	7.633287813	14.24375573	2.70E-06	0.000429842	TRUE	90719435	45347129
6	rs13478995	ENSMUSG00000030020	Prickle2	92370908	92706155	0.06861065	-0.063902783	8.07899234	14.22621923	2.70E-06	0.000429842	TRUE	117470880	24764725
11	rs240617401	ENSMUSG00000055805	Fmnl1	103171107	103198901	-0.142049957	0.087635574	6.544636594	14.26297894	2.78E-06	0.000437327	TRUE	46222615	56948492
13	rs13481734	ENSMUSG00000021708	Rasgrf2	91880400	92131656	0.026344119	-0.38776737	6.066199513	14.20244779	2.78E-06	0.000437327	TRUE	27037150	64843250
15	rs246033409	ENSMUSG00000033039	Micall1	79108898	79136900	0.039599217	0.30096298	6.108678643	14.19391736	2.79E-06	0.000437327	TRUE	11336383	67772515
16	rs258334795	ENSMUSG00000004366	Sst	23889573	23890958	-0.144512776	0.053611455	6.870508219	14.19698729	2.80E-06	0.000437327	TRUE	35291544	11400586
2	rs13476801	ENSMUSG00000027375	Mal	127633226	127656695	-0.129451943	0.239039947	8.935867553	14.25927676	2.80E-06	0.000437327	TRUE	138480020	10823325
3	rs13474735	ENSMUSG00000028004	Npy2r	82538383	82548084	-0.214320151	0.514943548	2.866444226	14.16661427	2.85E-06	0.000444494	TRUE	95734876	13186792
8	rs230879074	ENSMUSG00000036712	Cyld	88697028	88751945	-0.128630397	-0.242413296	8.698823243	14.09066014	3.03E-06	0.000469443	TRUE	119945761	31193816
4	rs32865425	ENSMUSG00000028832	Stmn1	134468320	134473843	-0.230111742	-0.040639753	7.277649859	14.08731416	3.05E-06	0.000469443	TRUE	124654566	9813754
19	rs30608930	ENSMUSG00000025207	Sema4g	44989101	45003397	0.203392954	-0.018521777	4.953567152	14.08272127	3.05E-06	0.000469443	TRUE	52359370	7355973
15	rs246033409	ENSMUSG00000063704	Mapk15	75993769	75999154	0.846389575	1.282307055	0.559088884	14.08457975	3.05E-06	0.000469443	TRUE	11336383	64657386
9	rs49019729	ENSMUSG00000009828	Cilk1	78109192	78172107	-0.021857596	0.225245082	5.037976873	14.04402268	3.14E-06	0.000481753	TRUE	120016907	41844800
9	rs226723272	ENSMUSG00000032238	Rora	68653786	69388246	-0.237570362	-0.181278147	6.33768924	14.05255753	3.14E-06	0.000481753	TRUE	3994759	64659027
13	rs29248623	ENSMUSG00000045136	Tubb2b	34126748	34130466	0.276724524	-0.13240945	6.821633601	15.23038059	3.16E-06	0.000482369	TRUE	52758052	18627586
X	rs246222509	ENSMUSG00000036782	Klhl13	23219271	23365082	-0.34666458	0.033886905	7.024519313	13.9756111	3.33E-06	0.000506147	TRUE	64312439	40947357
1	rs242608911	ENSMUSG00000026072	Il1r1	40225080	40317257	-0.316279134	0.188673943	2.872244133	13.96632775	3.37E-06	0.000510785	TRUE	88806692	48489435
3	rs260058764	ENSMUSG00000036745	Ttll7	146852367	146984009	0.141999106	0.034769825	8.442120825	14.91319499	3.37E-06	0.000510785	TRUE	159811101	12827092
6	rs13478995	ENSMUSG00000030275	Etnk1	143167221	143232307	-0.043372147	0.050694727	9.432468398	13.93661365	3.42E-06	0.000516367	TRUE	117470880	25696341
2	rs33162749	ENSMUSG00000026872	Zeb2	44983632	45117395	0.162952401	0.241962959	6.998628672	13.94014246	3.44E-06	0.000518308	TRUE	78799176	33681781
11	rs238893157	ENSMUSG00000020297	Nsg2	32000463	32059202	-0.061658103	0.080879934	9.764348045	13.97903046	3.50E-06	0.000524757	TRUE	90480671	58421469
7	rs3148686	ENSMUSG00000030774	Pak1	97788541	97912381	-0.369422298	-0.367039796	7.595469588	13.91180253	3.52E-06	0.000526459	TRUE	30306475	67482066
19	rs31112038	ENSMUSG00000041362	Shtn1	58973356	59076100	-0.248339712	-0.105525751	5.638104582	13.90062859	3.56E-06	0.000531045	TRUE	9027005	49946351
10	rs29330320	ENSMUSG00000038248	Sobp	43002500	43174530	0.308880853	0.345670721	5.371027137	13.88762324	3.58E-06	0.000532775	TRUE	29612666	13389834
9	rs217366063	ENSMUSG00000031932	Gpr83	14860210	14870789	0.31560249	0.25689275	6.824367705	13.87865132	3.61E-06	0.000536711	TRUE	25130622	10259833
13	rs29248623	ENSMUSG00000056222	Spock1	57421195	57908332	0.035400527	0.266296631	7.792296938	14.97808572	3.77E-06	0.000558378	TRUE	52758052	4663143
8	rs230879074	ENSMUSG00000031840	Rab3a	70754679	70758677	0.13544505	0.146998986	8.341037947	13.80739886	3.82E-06	0.00056479	TRUE	119945761	49187084
19	rs30608930	ENSMUSG00000047632	Fgfbp3	36917550	36919615	-0.281444373	-0.488959196	2.874192393	13.80194267	3.83E-06	0.00056479	TRUE	52359370	15439755
14	rs262164631	ENSMUSG00000022212	Cpne6	55510445	55517431	-0.327966987	-0.403412846	6.1981018	13.86456263	3.84E-06	0.00056479	TRUE	90847095	35329664
6	rs13478995	ENSMUSG00000053907	Mat2a	72432799	72439558	-0.114186539	-0.033207107	8.284352534	13.77678738	3.90E-06	0.000572438	TRUE	117470880	45031322
6	rs13478783	ENSMUSG00000030307	Slc6a11	114131241	114249952	-0.377682089	-0.431794857	6.939542214	13.76514888	3.95E-06	0.000578795	TRUE	60591379	53539862
1	rs51237371	ENSMUSG00000042751	Nmnat2	152954993	153119261	-0.110712572	NA	7.061982121	-4.822367376	4.02E-06	0.000586475	TRUE	181318003	28198742
13	rs29235721	ENSMUSG00000069227	Gprin1	54736671	54749874	-0.209759912	-0.25696851	6.455370301	13.72808967	4.07E-06	0.000592707	TRUE	119143521	64393647
5	rs33367397	ENSMUSG00000029135	Fosl2	32135801	32157842	-0.121989394	-0.623073191	4.910086998	13.79059547	4.09E-06	0.000594687	TRUE	18710388	13425413
2	rs33162749	ENSMUSG00000000247	Lhx2	38339281	38369733	0.325136512	0.085098369	4.665073495	13.71720839	4.13E-06	0.000598601	TRUE	78799176	40429443
10	rs13480628	ENSMUSG00000037012	Hk1	62268855	62379908	0.165492014	0.187041124	7.525969758	13.67873757	4.25E-06	0.00061462	TRUE	67238174	4858266
9	rs49019729	ENSMUSG00000033419	Snap91	86765923	86880654	0.069641855	-0.13625872	7.51348393	13.66290022	4.29E-06	0.000619419	TRUE	120016907	33136253
3	rs30751697	ENSMUSG00000048100	Taf13	108571698	108583222	-0.169530131	-0.334271884	4.744735309	13.71728958	4.34E-06	0.000625369	TRUE	54914906	53656792
11	rs49027247	ENSMUSG00000017390	Aldoc	78322968	78327781	0.069899873	0.143299741	10.06187794	13.64998195	4.37E-06	0.000627399	TRUE	120306788	41979007
15	rs246033409	ENSMUSG00000055065	Ddx17	79527736	79546741	0.081925488	0.11336501	9.109062526	13.63689274	4.40E-06	0.000630303	TRUE	11336383	68191353
9	rs49019729	ENSMUSG00000025647	Shisa5	109038565	109057777	0.067126582	-0.218766573	5.398358907	13.60289234	4.51E-06	0.000644908	TRUE	120016907	10959130
15	rs246033409	ENSMUSG00000033006	Sox10	79154908	79165240	0.060272754	0.2982972	6.157713104	13.59019038	4.57E-06	0.000652029	TRUE	11336383	67818525
19	rs30709918	ENSMUSG00000075289	Carns1	4164324	4175479	-0.244635014	-0.398473144	5.154030648	13.64646357	4.59E-06	0.000652808	TRUE	16602218	12426739
9	rs30522453	ENSMUSG00000032172	Olfm2	20667690	20746349	-0.247921358	-0.399172331	5.938165541	13.58093757	4.60E-06	0.00065385	TRUE	86220923	65474574
2	rs13476801	ENSMUSG00000039913	Pak7	136081104	136387967	0.208830965	0.424963427	5.420664009	13.62259728	4.69E-06	0.000661971	TRUE	138480020	2092053
13	rs13481734	ENSMUSG00000021559	Dapk1	60601947	60763191	0.068774631	0.169413918	6.940536481	13.54749827	4.75E-06	0.000669272	TRUE	27037150	33564797
10	rs13480628	ENSMUSG00000040624	Plekhg1	3740364	3967303	-0.372609642	-0.43780813	5.065653829	13.53726166	4.77E-06	0.000670687	TRUE	67238174	63270871
1	rs32180662	ENSMUSG00000047793	Sned1	93235841	93301065	0.27751674	0.174245158	4.054091257	13.52274553	4.85E-06	0.00067879	TRUE	116037566	22736501
8	rs245638874	ENSMUSG00000031833	Mast3	70778117	70805054	-0.101728209	0.069380497	8.741964178	13.63532167	4.85E-06	0.00067879	TRUE	59125561	11652556
12	rs6385807	ENSMUSG00000007682	Dio2	90724552	90738438	0.262714952	0.091522472	7.06590039	13.49626009	4.94E-06	0.000688825	TRUE	55758373	34966179
9	rs217366063	ENSMUSG00000032024	Clmp	40685962	40785319	-0.166862325	0.05289806	5.275050746	13.48241428	5.00E-06	0.000696079	TRUE	25130622	15555340
11	rs240617401	ENSMUSG00000050541	Adra1b	43774606	43901210	-0.271051666	0.389247371	3.442082456	13.529889	5.04E-06	0.000699939	TRUE	46222615	2321405
3	rs260058764	ENSMUSG00000040998	Npnt	132881745	132950291	0.349861114	0.769635005	3.628208768	14.34168627	5.10E-06	0.000705406	TRUE	159811101	26860810
19	rs30608930	ENSMUSG00000061451	Tmem151a	5070859	5085531	-0.064587529	0.066545295	8.094530749	13.42851067	5.21E-06	0.000717663	TRUE	52359370	47273839
X	rs246222509	ENSMUSG00000050379	Septin6	36911326	36991794	0.401556269	0.016716083	5.683519545	13.40347454	5.32E-06	0.000729782	TRUE	64312439	27320645
4	rs13460207	ENSMUSG00000028278	Rragd	32983037	33022180	0.145936415	0.039657741	8.180627556	13.39454636	5.38E-06	0.000737026	TRUE	21873684	11109353
15	rs246033409	ENSMUSG00000037465	Klf10	38291463	38300706	-0.269832284	0.052010136	4.704941181	13.38400969	5.41E-06	0.000739638	TRUE	11336383	26955080
3	rs13474735	ENSMUSG00000019232	Etnppl	130617448	130637521	-0.426003859	0.052850313	4.631262143	13.35187336	5.56E-06	0.000756413	TRUE	95734876	34882572
9	rs238448868	ENSMUSG00000038264	Sema7a	57940112	57962865	-0.204313968	-0.256846855	7.061800402	13.33491115	5.65E-06	0.000766138	TRUE	58886107	923242
11	rs48169870	ENSMUSG00000020473	Aebp1	5861947	5872088	0.48457154	0.243046543	3.457293877	13.51888668	5.66E-06	0.000766138	TRUE	30675691	24803603
9	rs49019729	ENSMUSG00000032333	Stoml1	58253164	58262520	0.04496999	-0.182012018	5.591890857	13.3251842	5.67E-06	0.000766138	TRUE	120016907	61754387
X	rs246222509	ENSMUSG00000031144	Syp	7638471	7653256	0.319522752	0.042259733	9.64358729	13.25934149	5.99E-06	0.000806338	TRUE	64312439	56659183
5	rs33508711	ENSMUSG00000029095	Ablim2	35757880	35884973	-0.079400908	-0.213161039	7.973241663	13.25831686	6.01E-06	0.000807479	TRUE	40761789	4876816
8	rs230879074	ENSMUSG00000054162	Spock3	62951009	63357103	-0.215560469	-0.332362174	8.23849622	13.24855775	6.05E-06	0.00081033	TRUE	119945761	56588658
17	rs4137196	ENSMUSG00000096847	Tmem151b	45541952	45549677	-0.020485371	0.308230061	6.509318968	13.24525101	6.07E-06	0.000811921	TRUE	5332903	40209049
10	rs13480628	ENSMUSG00000054934	Kcnmb4	116417861	116473878	0.247477338	0.274888076	5.371766403	13.23543338	6.12E-06	0.000814266	TRUE	67238174	49179687
2	rs217443774	ENSMUSG00000078866	Zfp970	177464733	177478129	-1.179532903	-1.891164327	0.158631359	13.23973165	6.13E-06	0.000814266	TRUE	152781403	24683330
9	rs217366063	ENSMUSG00000038112	AW551984	39587396	39604403	0.939889017	0.439998937	1.773898563	13.23540711	6.13E-06	0.000814266	TRUE	25130622	14456774
19	rs30608930	ENSMUSG00000024862	Klc2	5107746	5118560	-0.070857889	0.092674529	7.368287577	13.22574331	6.16E-06	0.000817005	TRUE	52359370	47240810
6	rs245539697	ENSMUSG00000000184	Ccnd2	127125162	127152193	0.089023658	0.257690177	7.175538056	13.22116493	6.18E-06	0.000818698	TRUE	90159627	36965535
1	rs51237371	ENSMUSG00000016494	Cd34	194938819	194961279	-0.294186269	NA	5.508621914	-4.717712481	6.24E-06	0.000822534	TRUE	181318003	13620816
19	rs31112038	ENSMUSG00000036098	Myrf	10208272	10240748	-0.268107572	-0.11731247	6.654486955	13.20577214	6.29E-06	0.000826571	TRUE	9027005	1181267
2	rs33162749	ENSMUSG00000035033	Tbr1	61802930	61814114	0.459592874	0.323594734	6.014472867	13.20462076	6.30E-06	0.000826571	TRUE	78799176	16985062
13	rs29235721	ENSMUSG00000052981	Ube2ql1	69702832	69739889	-0.080496242	-0.284263284	6.942967544	13.17841167	6.40E-06	0.000832907	TRUE	119143521	49403632
7	rs31995355	ENSMUSG00000030557	Mef2a	67231163	67372858	-0.032182784	-0.16517917	7.98489542	13.17821001	6.41E-06	0.000832907	TRUE	4006930	63224233
9	rs49019729	ENSMUSG00000010066	Cacna2d2	107399612	107529343	-0.157911521	0.088684439	6.616736553	13.17533865	6.41E-06	0.000832907	TRUE	120016907	12487564
3	rs13477019	ENSMUSG00000046999	1110032F04Rik	68869586	68872163	-0.300269409	0.197860889	3.466855879	13.17705617	6.43E-06	0.000832907	TRUE	23824920	45044666
2	rs33064547	ENSMUSG00000004113	Cacna1b	24603887	24763152	0.130808109	0.028395101	6.981878342	13.17926187	6.43E-06	0.000832907	TRUE	38946612	14183460
X	rs246222509	ENSMUSG00000031216	Stard8	99003248	99074728	0.584588344	0.076955856	4.621299191	13.16863569	6.46E-06	0.000834065	TRUE	64312439	34690809
11	rs240617401	ENSMUSG00000056158	Car10	93098028	93601749	-0.314463635	0.339504414	5.127447292	13.2139416	6.52E-06	0.000841145	TRUE	46222615	46875413
9	rs49019729	ENSMUSG00000032328	Tmem30a	79768943	79793507	0.116746861	0.090723032	8.688004606	13.14980173	6.55E-06	0.000842891	TRUE	120016907	40223400
10	rs246274290	ENSMUSG00000020183	Cpm	117629500	117687352	-0.396796042	-0.567179618	4.230486817	13.13395041	6.66E-06	0.000853548	TRUE	88091833	29537667
2	rs256008253	ENSMUSG00000026883	Dab2ip	35558266	35730994	0.196578426	0.122677367	7.371434515	13.13161612	6.70E-06	0.000854544	TRUE	60051388	24320394
11	rs240617401	ENSMUSG00000006930	Hap1	100347327	100356128	0.253543322	-0.077564903	7.26225235	13.17355606	6.74E-06	0.000859096	TRUE	46222615	54124712
11	rs238893157	ENSMUSG00000034227	Foxj1	116330704	116335399	0.562538267	0.219924173	3.589642463	13.16967748	6.77E-06	0.000860262	TRUE	90480671	25850033
1	rs32180662	ENSMUSG00000025986	Slc39a10	46807544	46892852	-0.139134085	-0.023455698	7.692494918	13.11330379	6.79E-06	0.000861384	TRUE	116037566	69144714
6	rs13478783	ENSMUSG00000030067	Foxp1	98925338	99522721	0.228500358	0.247771466	7.960519718	13.10027841	6.83E-06	0.000864404	TRUE	60591379	38333959
17	rs4137196	ENSMUSG00000024393	Prrc2a	35149076	35164897	0.006022896	-0.109829828	9.37001173	13.09472365	6.87E-06	0.000868716	TRUE	5332903	29816173
8	rs245783224	ENSMUSG00000031604	Msmo1	64718139	64733792	0.10220624	-0.126454239	6.238299717	13.04141683	7.21E-06	0.00090901	TRUE	85365179	20631387
15	rs31858887	ENSMUSG00000047394	Odf3b	89377449	89379587	1.377828723	1.219469631	1.009280334	13.02824462	7.28E-06	0.000914841	TRUE	71632551	17744898
15	rs246033409	ENSMUSG00000048385	Scrt1	76516203	76522499	-0.129998717	-0.269064475	7.283219193	13.02513833	7.28E-06	0.000914841	TRUE	11336383	65179820
6	rs13478995	ENSMUSG00000002222	Rmnd5a	71388634	71440637	-0.065756737	0.04569304	7.969377077	13.01434743	7.30E-06	0.000915888	TRUE	117470880	46030243
4	rs32865425	ENSMUSG00000039953	Clstn1	149586468	149648899	-0.105093845	0.018552695	9.891405498	13.01240945	7.37E-06	0.000919976	TRUE	124654566	24931902
12	rs6385807	ENSMUSG00000072825	Cep170b	112720455	112746592	0.000356883	-0.19028202	7.93307725	13.00753214	7.39E-06	0.000920788	TRUE	55758373	56962082
X	rs221876655	ENSMUSG00000031328	Flna	74223461	74249820	-0.017976005	-0.179117567	7.753048585	12.99668813	7.50E-06	0.00093285	TRUE	90719435	16469615
14	rs30264676	ENSMUSG00000021990	Spata13	60634001	60764556	-0.263310336	-0.362014871	5.849063208	12.98250133	7.52E-06	0.000933687	TRUE	74415721	13651165
16	rs4193066	ENSMUSG00000040785	Ttc3	94370618	94469343	-0.079047307	-0.134178522	9.21607744	13.09836343	7.56E-06	0.000936407	TRUE	60954616	33416002
7	rs3148686	ENSMUSG00000040857	Erf	25242561	25250761	0.289173476	0.183218762	6.305645902	12.96660111	7.66E-06	0.000947012	TRUE	30306475	5055714
2	rs33162749	ENSMUSG00000027270	Lamp5	136052239	136069917	0.225000799	0.029792811	6.82519431	12.96213676	7.69E-06	0.000949756	TRUE	78799176	57253063
7	rs31995355	ENSMUSG00000019370	Calm3	16915379	16924114	-0.028247361	0.108639408	10.44288255	12.92631737	7.90E-06	0.000970729	TRUE	4006930	12908449
3	rs13477019	ENSMUSG00000001025	S100a6	90612882	90624181	-0.355435045	-0.460068118	3.297115091	12.91958945	7.95E-06	0.000970729	TRUE	23824920	66787962
7	rs31995355	ENSMUSG00000006154	Eps8l1	4460674	4480487	0.591822537	0.714645092	3.275540984	12.91761744	7.96E-06	0.000970729	TRUE	4006930	453744
5	rs33404968	ENSMUSG00000042216	Sgsm1	113243220	113310786	-0.238751828	-0.263910458	6.453271026	12.92233173	7.96E-06	0.000970729	TRUE	149026872	35716086
8	rs230879074	ENSMUSG00000031775	Pllp	94674894	94696278	-0.257030367	-0.360653819	5.925729078	12.91467999	7.97E-06	0.000970729	TRUE	119945761	25249483
17	rs4137196	ENSMUSG00000059409	Ppp2r5d	46682991	46705111	0.017668908	-0.147165917	7.404421088	12.90672995	8.03E-06	0.000976272	TRUE	5332903	41350088
6	rs13478995	ENSMUSG00000008153	Clstn3	124430581	124464794	0.061617365	-0.054547231	7.949724932	12.89792236	8.04E-06	0.000976272	TRUE	117470880	6959701
11	rs238893157	ENSMUSG00000020886	Dlg4	70016942	70047522	-0.102592928	-0.029464315	9.86062497	12.94833474	8.12E-06	0.000983009	TRUE	90480671	20433149
8	rs245638874	ENSMUSG00000034863	Ano8	71476019	71485963	-0.141825364	0.101924739	6.136827708	12.9738941	8.30E-06	0.001003996	TRUE	59125561	12350458
3	rs13474735	ENSMUSG00000027765	P2ry1	61002795	61008982	-0.199798936	0.435352935	3.777206324	12.85366647	8.39E-06	0.001011133	TRUE	95734876	34725894
19	rs30608930	ENSMUSG00000071649	B3gat3	8920374	8927236	-0.025475588	0.131841967	6.723520681	12.82620576	8.57E-06	0.001028775	TRUE	52359370	43432134
1	rs32180662	ENSMUSG00000051223	Bzw1	58392898	58407353	-0.130387233	-0.110000837	7.471822204	12.82521608	8.62E-06	0.001032123	TRUE	116037566	57630213
4	rs32865425	ENSMUSG00000003810	Mast2	116306762	116464183	-0.139512381	-0.022621573	6.931886354	12.80926481	8.72E-06	0.001041987	TRUE	124654566	8190383
14	rs30264676	ENSMUSG00000022176	Rem2	54476100	54480431	-0.294029653	-0.182232633	5.592913629	12.79276306	8.80E-06	0.001050146	TRUE	74415721	19935290
15	rs246033409	ENSMUSG00000022295	Atp6v1c1	38661933	38692446	-0.121556908	-0.189186957	6.477365447	12.7851843	8.88E-06	0.00105813	TRUE	11336383	27325550
11	rs238893157	ENSMUSG00000035355	Kcnh4	100740376	100759942	-0.26107392	-0.145992161	6.025116176	12.81650408	9.04E-06	0.00107337	TRUE	90480671	10259705
10	rs13480628	ENSMUSG00000035890	Rnf126	79758515	79766952	0.237426332	0.203259192	5.46055817	12.75979293	9.07E-06	0.001073964	TRUE	67238174	12520341
2	rs33162749	ENSMUSG00000068267	Cenpb	131175182	131180067	0.159990422	0.091505286	7.904507099	12.75719291	9.12E-06	0.001075021	TRUE	78799176	52376006
10	rs246274290	ENSMUSG00000020029	Nudt4	95547007	95564146	-0.268579889	-0.185452564	7.273252546	12.75399337	9.13E-06	0.001075021	TRUE	88091833	7455174
13	rs13481734	ENSMUSG00000035711	Dok3	55523231	55529296	0.36632008	0.454343266	3.692924121	12.7546674	9.15E-06	0.001075493	TRUE	27037150	28486081
6	rs13478783	ENSMUSG00000004347	Pde1c	56069804	56652487	0.449738681	0.444970342	5.331879271	12.74160133	9.19E-06	0.001078578	TRUE	60591379	3938892
6	rs13478783	ENSMUSG00000038028	Tigar	127085116	127109557	-0.355140196	-0.319522627	4.984433658	12.72785477	9.30E-06	0.001086191	TRUE	60591379	66493737
7	rs3148686	ENSMUSG00000053025	Sv2b	75114894	75309262	-0.307429824	-0.335787987	8.465983655	12.73251614	9.30E-06	0.001086191	TRUE	30306475	44808419
10	rs246274290	ENSMUSG00000035681	Kcnc2	112271121	112467024	-0.472373298	-0.382942986	6.026567731	12.73054757	9.31E-06	0.001086191	TRUE	88091833	24179288
X	rs226776950	ENSMUSG00000035299	Mid1	169685199	170005736	-0.746572729	-0.637731997	1.61940777	12.72373875	9.38E-06	0.001092461	TRUE	152774935	16910264
2	rs33162749	ENSMUSG00000057914	Cacnb2	14603088	14987908	-0.142268644	-0.230562565	6.374568882	12.71860686	9.41E-06	0.001094608	TRUE	78799176	63811268
6	rs13478995	ENSMUSG00000079304	Tex52	128375456	128385144	-0.46411355	0.079658915	1.626507846	12.70676677	9.43E-06	0.001094608	TRUE	117470880	10904576
1	rs32180662	ENSMUSG00000005338	Cadm3	173333258	173367695	-0.108784151	-0.078822554	8.627735596	12.70744244	9.50E-06	0.001101116	TRUE	116037566	57295692
19	rs30608930	ENSMUSG00000024899	Papss2	32595790	32667187	0.185343222	-0.089470354	4.428256272	12.69855526	9.53E-06	0.001102612	TRUE	52359370	19692183
13	rs29235721	ENSMUSG00000021703	Serinc5	92611091	92711947	0.151201055	0.080894896	7.300951205	12.6932017	9.57E-06	0.001103721	TRUE	119143521	26431574
13	rs29235721	ENSMUSG00000005583	Mef2c	83504034	83667080	-0.126620243	-0.315926761	8.19269117	12.69227966	9.58E-06	0.001103721	TRUE	119143521	35476441
5	rs33404968	ENSMUSG00000029406	Pitpnm2	124118690	124249760	-0.176119803	-0.210215332	8.393933341	12.68028621	9.72E-06	0.001118881	TRUE	149026872	24777112
1	rs242608911	ENSMUSG00000041642	Kif21b	136131389	136177998	0.167145191	0.187042635	6.786241809	12.67048366	9.80E-06	0.001125795	TRUE	88806692	47324697
4	rs32865425	ENSMUSG00000055296	Tmem245	56866923	56947437	-0.184677555	-0.114723763	5.876277121	12.66221013	9.85E-06	0.001127319	TRUE	124654566	67707129
19	rs31112038	ENSMUSG00000025203	Scd2	44293674	44306864	-0.102554398	-0.002336876	11.10884506	12.66458243	9.85E-06	0.001127319	TRUE	9027005	35266669
3	rs260058764	ENSMUSG00000027977	Ndst3	123526166	123690853	0.043082896	0.618935255	4.300088507	13.43973739	9.90E-06	0.001130417	TRUE	159811101	36120248
19	rs30608930	ENSMUSG00000025221	Kcnip2	45791839	45816061	-0.0824215	-0.177203463	8.641524717	12.64253638	9.99E-06	0.001136753	TRUE	52359370	6543309
1	rs51237371	ENSMUSG00000016200	Syt14	192891233	193035775	0.172784391	NA	5.390433825	4.602806859	1.00E-05	0.001138985	TRUE	181318003	11573230
11	rs238893157	ENSMUSG00000038976	Ppp1r9b	94991035	95006899	-0.148856106	-0.046327275	10.29092721	12.68038893	1.01E-05	0.00114577	TRUE	90480671	4510364
1	rs51237371	ENSMUSG00000015829	Tnr	159523769	159931729	-0.096884548	NA	7.679987862	-4.59831296	1.02E-05	0.001153442	TRUE	181318003	21386274
X	rs226776950	ENSMUSG00000031425	Plp1	136822671	136839733	-0.237488992	-0.228209813	11.33053446	12.61756491	1.02E-05	0.001153442	TRUE	152774935	15935202
3	rs260058764	ENSMUSG00000028132	Tlcd4	121201761	121283098	0.215336772	0.148984797	6.495869496	13.37746496	1.04E-05	0.001165153	TRUE	159811101	38528003
6	rs13478783	ENSMUSG00000029563	Foxp2	14901349	15441977	0.249429026	0.320325934	6.211192206	12.54815562	1.08E-05	0.001196882	TRUE	60591379	45149402
4	rs32865425	ENSMUSG00000036856	Wnt4	137277489	137299726	-0.384945636	0.009311226	3.585422066	12.5029994	1.12E-05	0.00123779	TRUE	124654566	12622923
11	rs240617401	ENSMUSG00000000632	Sez6	77930800	77979048	0.01025612	-0.207508599	9.062436318	12.55090885	1.13E-05	0.00123779	TRUE	46222615	31708185
19	rs30709918	ENSMUSG00000067889	Sptbn2	4711167	4752360	0.086794527	0.154132092	10.27849607	12.54827023	1.13E-05	0.001239071	TRUE	16602218	11849858
17	rs46703123	ENSMUSG00000024077	Strn	78649913	78737196	0.017638055	-0.204738678	8.672630219	12.4724878	1.15E-05	0.00126164	TRUE	26854246	51795667
6	rs245539697	ENSMUSG00000034648	Lrrn1	107529768	107570214	-0.157021871	0.049807198	6.413649265	12.46745937	1.16E-05	0.00126406	TRUE	90159627	17370141
4	rs32865425	ENSMUSG00000028680	Plk3	117128655	117133963	-0.357676334	-0.29200391	3.770137859	12.46462851	1.16E-05	0.00126711	TRUE	124654566	7520603
19	rs30608930	ENSMUSG00000047423	AI837181	5425144	5427313	-0.07066906	0.126927873	5.714514645	12.46001735	1.16E-05	0.00126711	TRUE	52359370	46932057
12	rs235238684	ENSMUSG00000048285	Frmd6	70825514	70902234	0.065081944	-0.237137162	5.088823555	12.46257412	1.16E-05	0.00126711	TRUE	91595674	20693440
10	rs246274290	ENSMUSG00000058589	Anks1b	89873509	90973300	0.161830047	0.156927372	8.631172274	12.37405672	1.25E-05	0.001351759	TRUE	88091833	1781676
11	rs240617401	ENSMUSG00000017400	Stac2	98036623	98053462	-0.21082172	0.279876479	6.323682465	12.42167447	1.25E-05	0.001351759	TRUE	46222615	51814008
1	rs51237371	ENSMUSG00000038026	Kcnj9	172320501	172329318	-0.18272508	NA	6.744872134	-4.548021501	1.26E-05	0.001351759	TRUE	181318003	8988685
10	rs246274290	ENSMUSG00000020042	Btbd11	85386814	85660292	-0.465162029	-0.374351427	3.820710016	12.36931478	1.26E-05	0.001351759	TRUE	88091833	2431541
19	rs30608930	ENSMUSG00000056201	Cfl1	5490455	5495201	-0.002561543	0.093229585	9.305489793	12.36403284	1.26E-05	0.001352205	TRUE	52359370	46864169
11	rs49027247	ENSMUSG00000020914	Top2a	98992943	99024189	0.093615558	-1.077517745	2.210330171	12.3669015	1.26E-05	0.001353081	TRUE	120306788	21282599
10	rs246274290	ENSMUSG00000009681	Bcr	75060592	75184921	0.216917358	0.157721361	8.353901474	12.33366468	1.29E-05	0.001385625	TRUE	88091833	12906912
2	rs33162749	ENSMUSG00000068742	Cry2	92403646	92434043	-0.121339714	-0.138271291	7.62656744	12.32980007	1.30E-05	0.001389981	TRUE	78799176	13604470
1	rs51237371	ENSMUSG00000026347	Tmem163	127486546	127679548	-0.298467023	NA	3.331288402	-4.538269272	1.31E-05	0.00139208	TRUE	181318003	53638455
10	rs13480628	ENSMUSG00000078440	Dohh	81384428	81388352	0.271933582	0.235847281	5.197145586	12.31641995	1.31E-05	0.00139528	TRUE	67238174	14146254
14	rs262164631	ENSMUSG00000022122	Ednrb	103814625	103844402	0.271213239	0.112537115	5.993025975	12.35558546	1.32E-05	0.001402834	TRUE	90847095	12967530
15	rs246033409	ENSMUSG00000019146	Cacng2	77991748	78120028	-0.163714009	-0.18083427	6.297784199	12.30424519	1.33E-05	0.001402834	TRUE	11336383	66655365
1	rs51237371	ENSMUSG00000041889	Shisa4	135371057	135375237	-0.178570497	NA	6.472806453	-4.533946627	1.33E-05	0.001402834	TRUE	181318003	45942766
17	rs4137196	ENSMUSG00000023927	Satb1	51736187	51833290	0.14000556	0.380657941	5.856848075	12.29056451	1.34E-05	0.001411431	TRUE	5332903	46403284
1	rs32180662	ENSMUSG00000026519	Tmem63a	180942344	180975112	0.287285027	0.204185158	5.20296982	12.27181258	1.37E-05	0.001432772	TRUE	116037566	64904778
13	rs29248623	ENSMUSG00000046876	Atxn1	45549755	45965008	-0.10319863	-0.21914554	7.549468333	13.17114206	1.37E-05	0.001436885	TRUE	52758052	6793044
9	rs49019729	ENSMUSG00000039607	Rbms3	116572746	117872681	-0.042649588	0.224095555	5.339579446	12.25408726	1.38E-05	0.001441533	TRUE	120016907	2144226
10	rs246274290	ENSMUSG00000035486	Plk5	80356459	80365489	0.422319303	0.384102032	4.441526538	12.25675247	1.38E-05	0.001441533	TRUE	88091833	7726344
5	rs33508711	ENSMUSG00000029193	Cckar	53697776	53707705	0.294756329	2.307037091	-2.725046388	12.24600826	1.39E-05	0.001452123	TRUE	40761789	12935987
18	rs13483369	ENSMUSG00000061013	Mkx	6934518	7004780	-0.396863515	-0.092557535	3.619915509	12.22842594	1.40E-05	0.001459513	TRUE	54614841	47610061
13	rs29248623	ENSMUSG00000021702	Thbs4	92751590	92794818	1.128181716	1.163238139	2.442118509	13.13376455	1.41E-05	0.001462262	TRUE	52758052	39993538
7	rs31995355	ENSMUSG00000019194	Scn1b	31116524	31127003	-0.085649609	0.188053918	7.710682116	12.20569108	1.44E-05	0.001490129	TRUE	4006930	27109594
5	rs33508711	ENSMUSG00000015806	Qdpr	45434021	45450236	0.01441865	0.249041472	7.22104198	12.19606447	1.45E-05	0.00150186	TRUE	40761789	4672232
11	rs238893157	ENSMUSG00000049807	Arhgap23	97415533	97502402	0.085510835	-0.096476988	6.982106442	12.23479017	1.46E-05	0.001508379	TRUE	90480671	6934862
11	rs240617401	ENSMUSG00000057897	Camk2b	5969644	6066362	-0.017684381	-0.150029182	10.38797908	12.20929178	1.49E-05	0.001535034	TRUE	46222615	40156253
8	rs245638874	ENSMUSG00000031502	Col4a1	11198423	11312826	0.131697711	0.332539428	4.987522792	12.25547276	1.50E-05	0.00153506	TRUE	59125561	47812735
9	rs217366063	ENSMUSG00000032011	Thy1	44043384	44048579	-0.132036513	-0.148968695	9.203071267	12.1525981	1.51E-05	0.001542422	TRUE	25130622	18912762
9	rs30522453	ENSMUSG00000032332	Col12a1	79598991	79718831	-0.430761362	-0.404288435	3.811809258	12.14379334	1.52E-05	0.001544736	TRUE	86220923	6502092
10	rs246274290	ENSMUSG00000020135	Apc2	80295977	80318263	0.166645465	0.188281907	7.913462344	12.11691996	1.55E-05	0.001579331	TRUE	88091833	7773570
11	rs238893157	ENSMUSG00000020747	Tmem94	115765433	115799366	-0.174631921	-0.072934643	6.817137716	12.15685632	1.56E-05	0.001585853	TRUE	90480671	25284762
10	rs29330320	ENSMUSG00000038481	Cdk19	40339564	40483818	-0.116538191	-0.168478058	7.439855101	12.10407639	1.57E-05	0.001586813	TRUE	29612666	10726898
16	rs4193066	ENSMUSG00000050821	Fam131a	20693241	20703048	-0.144637305	-0.258490813	7.726156809	12.20733599	1.57E-05	0.001586813	TRUE	60954616	40251568
14	rs30264676	ENSMUSG00000039081	Zfp503	21983959	21989601	-0.38756873	-0.168637475	3.972346039	12.08824121	1.58E-05	0.001598982	TRUE	74415721	52426120
8	rs236928053	ENSMUSG00000071076	Jund	70698949	70700616	-0.194244804	0.112412049	6.117098862	12.08934623	1.59E-05	0.00160636	TRUE	14127388	56571561
5	rs29547790	ENSMUSG00000094840	Muc3a	137208813	137212389	0.088870862	-0.422782884	5.132901824	12.08140052	1.60E-05	0.001614094	TRUE	70931531	66277282
11	rs238893157	ENSMUSG00000061718	Ppp1r1b	98348404	98357796	-0.212826769	-0.038473384	10.7032103	12.11607546	1.61E-05	0.001620038	TRUE	90480671	7867733
10	rs13480628	ENSMUSG00000019467	Arhgef25	127182525	127190083	0.200178885	0.278256076	6.918767576	12.01977966	1.68E-05	0.001677365	TRUE	67238174	59944351
4	rs32865425	ENSMUSG00000028943	Espn	152120331	152152371	-0.614942849	-0.26681607	2.059047368	12.00472736	1.71E-05	0.001697165	TRUE	124654566	27465765
8	rs236928053	ENSMUSG00000007950	Abhd8	71456705	71463655	-0.13480355	0.036306219	7.662660301	11.97973917	1.75E-05	0.001728294	TRUE	14127388	57329317
11	rs238893157	ENSMUSG00000020486	Septin4	87566653	87590539	0.131092907	-0.097151652	7.730177197	12.00353806	1.77E-05	0.001751741	TRUE	90480671	2890132
3	rs13477019	ENSMUSG00000044080	S100a1	90511034	90514392	-0.305760761	-0.244297217	5.335923167	11.95229707	1.78E-05	0.001756975	TRUE	23824920	66686114
2	rs33162749	ENSMUSG00000027296	Itpka	119742337	119751263	0.193775252	0.02475038	7.481066461	11.94609981	1.79E-05	0.001766416	TRUE	78799176	40943161
12	rs235238684	ENSMUSG00000034271	Jdp2	85599027	85639878	0.220073514	-0.205029279	4.338647542	11.92439464	1.83E-05	0.001792901	TRUE	91595674	5955796
8	rs245638874	ENSMUSG00000037492	Zmat4	23636019	24156585	0.247086054	0.235223111	5.144317338	12.01244673	1.83E-05	0.001793129	TRUE	59125561	34968976
3	rs13474735	ENSMUSG00000028137	Celf3	94478295	94492198	-0.032734129	0.145843428	7.703579601	11.90122141	1.86E-05	0.001816244	TRUE	95734876	1242678
3	rs260058764	ENSMUSG00000027894	Slc6a17	107467543	107518018	0.100857416	0.164645915	8.895437854	12.56955324	1.90E-05	0.00184947	TRUE	159811101	52293083
10	rs29330320	ENSMUSG00000057134	Ado	67544511	67549068	-0.07595925	-0.191866328	6.580539947	11.87434719	1.90E-05	0.00184989	TRUE	29612666	37931845
10	rs13480628	ENSMUSG00000004933	Matk	81252935	81263365	0.1040064	0.155023361	7.975535299	11.84589222	1.95E-05	0.001885632	TRUE	67238174	14014761
6	rs13478995	ENSMUSG00000030077	Chl1	103510586	103750211	0.153378253	0.023825284	6.599834047	11.83654557	1.95E-05	0.001887826	TRUE	117470880	13720669
1	rs263412184	ENSMUSG00000026207	Speg	75375297	75432320	-0.071974492	-0.159044399	7.810555398	11.83118345	1.97E-05	0.001902919	TRUE	29549273	45826024
15	rs246033409	ENSMUSG00000047888	Tnrc6b	80711313	80941085	0.107758411	0.154460755	7.262638931	11.81303498	2.00E-05	0.001926319	TRUE	11336383	69374930
3	rs30751697	ENSMUSG00000059857	Ntng1	109780040	110144011	-0.525775761	-0.353510479	3.559665821	11.85301977	2.02E-05	0.001938521	TRUE	54914906	54865134
3	rs260058764	ENSMUSG00000015943	Bola1	96196588	96219709	-0.340509045	0.082814572	3.212139692	12.48147911	2.03E-05	0.001943961	TRUE	159811101	63591392
17	rs46703123	ENSMUSG00000001227	Sema6b	56123085	56140343	0.063795035	-0.20394667	6.20123284	11.77816574	2.06E-05	0.001970798	TRUE	26854246	29268839
11	rs240617401	ENSMUSG00000020261	Slc36a1	55204350	55236330	-0.094914472	0.114858517	6.236418147	11.81072179	2.08E-05	0.001983857	TRUE	46222615	8981735
10	rs246274290	ENSMUSG00000037855	Zfp365	67886103	67912662	0.078568644	0.166238092	9.764589946	11.75722232	2.10E-05	0.001996738	TRUE	88091833	20179171
19	rs30608930	ENSMUSG00000032946	Rasgrp2	6399340	6415216	-0.119794517	-0.26867116	7.084460693	11.72507108	2.15E-05	0.002042543	TRUE	52359370	45944154
3	rs13477019	ENSMUSG00000102692	Dchs2	83127948	83357209	0.329301523	-0.175677818	3.542281466	11.726524	2.15E-05	0.002042543	TRUE	23824920	59303028
8	rs245638874	ENSMUSG00000089736	Tgfbr3l	4248214	4251423	-0.391682299	0.003740506	3.167287491	11.80929115	2.16E-05	0.002046784	TRUE	59125561	54874138
1	rs51237371	ENSMUSG00000041879	Ipo9	135382312	135430499	-0.096668577	NA	7.184640741	-4.412269503	2.17E-05	0.002047387	TRUE	181318003	45887504
14	rs30264676	ENSMUSG00000033060	Lmo7	101729957	101934710	-0.21577449	-0.11747698	7.025401898	11.69624561	2.20E-05	0.002067215	TRUE	74415721	27314236
6	rs13478995	ENSMUSG00000030231	Plekha5	140424054	140597110	-0.116763106	0.036715787	6.738583376	11.693523	2.20E-05	0.002067215	TRUE	117470880	22953174
2	rs256008253	ENSMUSG00000009216	Fam163b	27110380	27142491	0.143344764	0.176877182	7.035743042	11.68874296	2.23E-05	0.002083371	TRUE	60051388	32908897
2	rs33064547	ENSMUSG00000026864	Hspa5	34771970	34777547	-0.038152819	0.156121233	8.159012369	11.68492394	2.24E-05	0.002085825	TRUE	38946612	4169065
6	rs13478783	ENSMUSG00000048022	Tmem229a	24951141	24956297	-0.257638303	-0.136650753	6.622646853	11.67492042	2.24E-05	0.002085825	TRUE	60591379	35635082
1	rs227085647	ENSMUSG00000026185	Igfbp5	72857932	72874884	0.370358555	0.46423574	7.740511147	12.52685453	2.24E-05	0.002085825	TRUE	59847167	13010765
5	rs29547790	ENSMUSG00000042589	Cux2	121856366	122050102	0.355803992	-0.018584761	5.436335494	11.67469588	2.26E-05	0.002093826	TRUE	70931531	50924835
15	rs31858887	ENSMUSG00000033287	Kctd17	78428564	78439303	-0.257372465	-0.124567835	7.280789338	11.66747703	2.27E-05	0.002096418	TRUE	71632551	6796013
14	rs30264676	ENSMUSG00000022048	Dpysl2	66802864	66868688	0.144667581	0.195185195	7.332319979	11.6425842	2.30E-05	0.002125258	TRUE	74415721	7547033
14	rs30264676	ENSMUSG00000022054	Nefm	68082590	68124846	0.338584311	0.308109318	7.511084817	11.63929456	2.31E-05	0.002128104	TRUE	74415721	6290875
5	rs3719791	ENSMUSG00000029657	Hsph1	149614287	149636376	-0.155576599	-0.115014366	7.793932164	11.66786076	2.35E-05	0.00216526	TRUE	131541036	18073251
6	rs13478995	ENSMUSG00000053470	Kdm3a	71588972	71632990	-0.100229069	0.067817906	6.144330715	11.60640016	2.37E-05	0.002173914	TRUE	117470880	45837890
8	rs245783224	ENSMUSG00000031551	Ido1	24584136	24597009	-0.046599481	-0.418168509	4.248301247	11.6134392	2.37E-05	0.002173914	TRUE	85365179	60768170
14	rs31187642	ENSMUSG00000021948	Prkcd	30595354	30626210	-0.2781505	0.475413985	3.282881796	11.65535396	2.38E-05	0.002173914	TRUE	9937385	20657969
6	rs13478995	ENSMUSG00000040234	Tm7sf3	146602352	146642824	-0.141218984	0.027757227	5.545970484	11.58930778	2.40E-05	0.002192119	TRUE	117470880	29131472
9	rs49019729	ENSMUSG00000062151	Unc13c	73479422	73968966	0.008557411	0.329765451	7.681150881	11.58156457	2.43E-05	0.002204605	TRUE	120016907	46047941
11	rs240617401	ENSMUSG00000020393	Kremen1	5191552	5261558	-0.179876346	-0.184048951	5.618497106	11.627404	2.43E-05	0.002204605	TRUE	46222615	40961057
11	rs240617401	ENSMUSG00000044847	Lsm11	45928269	45944935	-0.20214054	0.319861755	4.313221509	11.61945008	2.44E-05	0.002210851	TRUE	46222615	277680
5	rs33404968	ENSMUSG00000070639	Lrrc8b	105415775	105490074	0.147949018	0.143001167	7.516558779	11.57888288	2.44E-05	0.002210851	TRUE	149026872	43536798
3	rs13474735	ENSMUSG00000027799	Nbea	55625195	56183701	-0.026491026	0.126497973	7.805644168	11.5504662	2.50E-05	0.00225166	TRUE	95734876	39551175
1	rs242608911	ENSMUSG00000026223	Itm2c	85894281	85908675	-0.064717679	-0.095133679	9.726466752	11.55097271	2.50E-05	0.002253182	TRUE	88806692	2898017
6	rs245539697	ENSMUSG00000009281	Rarres2	48569696	48572789	-0.921714474	-0.503341619	2.298708014	11.53327681	2.53E-05	0.002272349	TRUE	90159627	41586838
6	rs13478783	ENSMUSG00000039419	Cntnap2	45059357	47304213	0.233073682	0.165533738	7.051426114	11.5185304	2.56E-05	0.002295456	TRUE	60591379	13287166
7	rs31995355	ENSMUSG00000038539	Atf5	44812256	44816658	-0.019614179	0.286766375	4.599959352	11.5173681	2.57E-05	0.002297904	TRUE	4006930	40805326
14	rs31187642	ENSMUSG00000021870	Slmap	26413168	26534931	0.144303442	0.038190456	7.284005925	11.56100853	2.57E-05	0.002300168	TRUE	9937385	16475783
4	rs13477746	ENSMUSG00000028876	Epha10	124880899	124917800	-0.329998505	-0.106376525	5.319313723	11.52981244	2.64E-05	0.002351911	TRUE	65944235	58936664
1	rs32180662	ENSMUSG00000090071	Cdk5r2	74854934	74857732	-0.177964896	-0.152593572	8.060040769	11.4767113	2.66E-05	0.002368113	TRUE	116037566	41179834
6	rs13478783	ENSMUSG00000060882	Kcnd2	21215503	21729805	0.248031279	0.253511111	7.632304107	11.46524007	2.68E-05	0.002371359	TRUE	60591379	38861574
3	rs30751697	ENSMUSG00000075700	Selenot	58576636	58593133	-0.093097534	-0.147169104	7.816721396	11.48529041	2.74E-05	0.002422622	TRUE	54914906	3661730
2	rs33064547	ENSMUSG00000026773	Pfkfb3	11471433	11554077	-0.218053423	-0.052773344	5.760420928	11.42667814	2.78E-05	0.002449336	TRUE	38946612	27392535
2	rs33064547	ENSMUSG00000075324	Fign	63971507	64098038	-0.524781971	-0.578771543	2.924065001	11.41258073	2.81E-05	0.002474235	TRUE	38946612	25024895
15	rs246033409	ENSMUSG00000045763	Basp1	25363277	25413764	-0.207934439	-0.321265525	7.071341236	11.40162439	2.83E-05	0.002486577	TRUE	11336383	14026894
17	rs33387924	ENSMUSG00000073418	C4b	34728380	34743882	-0.170295351	0.294059695	4.78147573	11.3997725	2.84E-05	0.002490265	TRUE	67752883	33009001
12	rs6385807	ENSMUSG00000025321	Itgb8	119158022	119238802	0.049603112	0.201325384	6.447955318	11.39636845	2.84E-05	0.002490265	TRUE	55758373	63399649
4	rs46850777	ENSMUSG00000028341	Nr4a3	48045153	48086447	0.484304403	-0.090261177	4.263219498	11.38218261	2.88E-05	0.002512401	TRUE	40805010	7240143
5	rs33404968	ENSMUSG00000015944	Castor2	134099711	134144343	-0.153581265	-0.086682725	7.599492463	11.38299937	2.88E-05	0.002512401	TRUE	149026872	14882529
10	rs13480628	ENSMUSG00000025404	R3hdm2	127380327	127499384	0.129554548	0.17241765	7.221737346	11.36969368	2.91E-05	0.002525446	TRUE	67238174	60142153
18	rs13483369	ENSMUSG00000057440	Mpp7	7347959	7626866	0.334241416	0.120567359	4.098561785	11.36286152	2.91E-05	0.002525446	TRUE	54614841	46987975
12	rs6385807	ENSMUSG00000018707	Dync1h1	110601452	110666945	-0.008116993	-0.090533459	9.107514551	11.36780204	2.91E-05	0.002525446	TRUE	55758373	54843079
1	rs32180662	ENSMUSG00000036707	Cab39	85793441	85851576	-0.104907349	-0.082001717	7.677407225	11.3585199	2.94E-05	0.002546317	TRUE	116037566	30185990
14	rs31187642	ENSMUSG00000022052	Ppp2r2a	67014056	67072444	0.172908035	0.115057622	7.2698529	11.39639051	2.95E-05	0.002549653	TRUE	9937385	57076671
17	rs46703123	ENSMUSG00000037649	H2-DMa	34119541	34139101	0.071134622	-0.274239906	4.073731038	11.35059369	2.95E-05	0.002549653	TRUE	26854246	7265295
10	rs246274290	ENSMUSG00000019990	Pde7b	20398004	20725078	0.17252265	0.036717959	7.771861339	11.34512623	2.97E-05	0.002561392	TRUE	88091833	67366755
5	rs33508711	ENSMUSG00000029106	Add1	34573664	34632308	-0.044099064	-0.12527171	8.650884113	11.34123147	2.98E-05	0.002566321	TRUE	40761789	6129481
15	rs31810918	ENSMUSG00000036606	Plxnb2	89155549	89180788	0.1162987	0.187742732	6.534978736	11.33067141	3.02E-05	0.002585259	TRUE	37462413	51693136
14	rs30264676	ENSMUSG00000022055	Nefl	68083863	68089095	0.218030603	0.225989103	7.980110284	11.32292461	3.02E-05	0.002585259	TRUE	74415721	6326626
11	rs49027247	ENSMUSG00000020695	Mrc2	105292643	105351139	0.362006971	0.481761347	3.030943755	11.32859369	3.02E-05	0.002585259	TRUE	120306788	14955649
1	rs51237371	ENSMUSG00000026426	Arl8a	135146824	135156269	0.081901059	NA	7.153378955	4.327133045	3.05E-05	0.002603183	TRUE	181318003	46161734
11	rs238893157	ENSMUSG00000020684	Rasl10b	83409137	83421039	-0.153570497	-0.047214888	9.40199665	11.34948053	3.07E-05	0.002613816	TRUE	90480671	7059632
15	rs246033409	ENSMUSG00000005125	Ndrg1	66929318	66969640	0.071459104	0.276739743	7.146603388	11.28676953	3.12E-05	0.002645139	TRUE	11336383	55592935
19	rs31112038	ENSMUSG00000024810	Il33	29925114	29960718	-0.222650473	-0.043758824	6.191596084	11.28899915	3.12E-05	0.002645139	TRUE	9027005	20898109
11	rs238893157	ENSMUSG00000020134	Peli1	21091291	21150323	0.208540975	0.315955214	5.678356541	11.32744001	3.12E-05	0.002645139	TRUE	90480671	69330348
1	rs51237371	ENSMUSG00000042671	Rgs8	153653025	153700323	0.104660639	NA	8.162083917	4.314660755	3.20E-05	0.002705667	TRUE	181318003	27617680
8	rs230879074	ENSMUSG00000037852	Cpe	64592542	64693054	0.088393138	0.100445576	10.13575867	11.2477951	3.22E-05	0.002717897	TRUE	119945761	55252707
8	rs230879074	ENSMUSG00000033579	Fa2h	111345135	111393824	-0.294032574	-0.263440401	5.752859998	11.24218381	3.24E-05	0.00272727	TRUE	119945761	8551937
1	rs32180662	ENSMUSG00000026204	Ptprn	75247027	75264502	-0.086854747	-0.019100339	9.10824378	11.24239496	3.25E-05	0.002728738	TRUE	116037566	40773064
9	rs30522453	ENSMUSG00000032816	Igdcc4	65101486	65137940	-0.115624077	-0.26666745	5.651842073	11.23826069	3.25E-05	0.002728738	TRUE	86220923	21082983
4	rs32865425	ENSMUSG00000039137	Whrn	63414910	63495991	-0.245267372	0.006161879	4.683862773	11.23135146	3.27E-05	0.002739262	TRUE	124654566	61158575
5	rs33508711	ENSMUSG00000045294	Insig1	28071363	28078662	0.15222318	0.301797613	5.93106155	11.21642473	3.31E-05	0.002770714	TRUE	40761789	12683127
6	rs13478783	ENSMUSG00000055430	Nap1l5	58905233	58907076	-0.014133394	-0.129636683	8.036949652	11.20819924	3.33E-05	0.0027792	TRUE	60591379	1684303
8	rs230879074	ENSMUSG00000031714	Gab1	80764438	80880519	-0.255185046	-0.191453799	5.660002851	11.20105182	3.35E-05	0.002791089	TRUE	119945761	39065242
17	rs4137196	ENSMUSG00000003279	Dlgap1	69969073	70821413	0.04726683	0.286404406	8.08712432	11.19039752	3.39E-05	0.002808249	TRUE	5332903	64636170
11	rs48169870	ENSMUSG00000020894	Vamp2	69088490	69092384	-0.057624635	-0.109594615	9.822727867	11.29580935	3.47E-05	0.002869138	TRUE	30675691	38412799
9	rs49019729	ENSMUSG00000091345	Col6a5	105856078	105960643	-0.169642082	0.75993605	1.827270652	11.15063808	3.50E-05	0.002885132	TRUE	120016907	14056264
8	rs245638874	ENSMUSG00000031442	Mcf2l	12873806	13020905	-0.108777542	-0.018784341	7.603359509	11.23382536	3.50E-05	0.002885132	TRUE	59125561	46104656
2	rs33162749	ENSMUSG00000027273	Snap25	136713453	136782428	0.19236659	0.059230569	10.52169756	11.14584598	3.52E-05	0.002900256	TRUE	78799176	57914277
4	rs234702424	ENSMUSG00000037266	Rsrp1	134923592	134927671	0.101784676	0.000597766	8.019943038	11.14390279	3.54E-05	0.00290288	TRUE	138221673	3294002
11	rs49027247	ENSMUSG00000044352	Sowaha	53476573	53480274	-0.160830109	0.015113353	7.376281333	11.14149787	3.54E-05	0.00290288	TRUE	120306788	66826514
17	rs46703123	ENSMUSG00000048826	Dact2	14195052	14204304	0.127441014	-0.133550237	6.15431855	11.13721045	3.54E-05	0.00290288	TRUE	26854246	12649942
6	rs13478995	ENSMUSG00000056091	St3gal5	72097592	72154571	0.130334921	-0.011285905	6.34313631	11.11289243	3.60E-05	0.002946349	TRUE	117470880	45316309
16	rs4193066	ENSMUSG00000022973	Synj1	90936092	91011308	-0.100993101	-0.131256118	8.325875559	11.19307222	3.64E-05	0.002967026	TRUE	60954616	29981476
14	rs31187642	ENSMUSG00000021816	Ppp3cb	20499364	20546573	0.069439048	-0.035648818	8.170685848	11.14819109	3.64E-05	0.002967026	TRUE	9937385	10561979
1	rs32180662	ENSMUSG00000055013	Agap1	89454806	89897617	0.110644179	0.054732361	7.862711193	11.10693696	3.64E-05	0.002967026	TRUE	116037566	26139949
2	rs13476801	ENSMUSG00000018770	Atp5g3	73908447	73911326	-0.044989218	-0.226150936	6.094193207	11.14649229	3.65E-05	0.002967026	TRUE	138480020	64568694
5	rs33404968	ENSMUSG00000037364	Srrt	137295704	137307674	-0.156544847	-0.128506138	7.751889252	11.09879568	3.67E-05	0.002981768	TRUE	149026872	11719198
2	rs256008253	ENSMUSG00000027134	Lpcat4	112239468	112247111	0.184060871	0.109635193	7.105784647	11.0972996	3.68E-05	0.002982942	TRUE	60051388	52188080
10	rs29330320	ENSMUSG00000019986	Ahi1	20952547	21080429	-0.069192914	0.102781941	7.484957324	11.08834554	3.69E-05	0.002990174	TRUE	29612666	8532237
17	rs46703123	ENSMUSG00000002274	Metrn	25793221	25797136	-0.193550875	-0.353704845	5.370101433	11.07695073	3.73E-05	0.003012941	TRUE	26854246	1057110
10	rs13480628	ENSMUSG00000093674	Rpl41	128548114	128549305	0.133537379	0.116414507	7.68403246	11.07115399	3.75E-05	0.003025767	TRUE	67238174	61309940
9	rs49019729	ENSMUSG00000032514	Ttc21a	119937606	119967793	-0.436858948	0.605965733	1.111097789	11.04847869	3.81E-05	0.003070628	TRUE	120016907	49114
9	rs238448868	ENSMUSG00000032009	Sesn3	14275067	14333101	0.126995208	0.158693389	8.75390294	11.04843075	3.82E-05	0.003077264	TRUE	58886107	44553006
6	rs13478783	ENSMUSG00000000416	Cttnbp2	18366478	18514843	0.198954656	0.247151056	7.242417536	11.03308911	3.86E-05	0.003100668	TRUE	60591379	42076536
15	rs246033409	ENSMUSG00000037487	Ubr5	37967328	38078854	0.143447402	0.119551775	7.028993458	11.02875954	3.88E-05	0.003109004	TRUE	11336383	26630945
4	rs32865425	ENSMUSG00000007872	Id3	136143497	136145755	0.204155153	0.283437147	5.182354514	11.02045264	3.91E-05	0.003117623	TRUE	124654566	11488931
17	rs46703123	ENSMUSG00000023845	Lnpep	17521410	17625050	0.315213476	0.062202045	4.616141266	11.01549416	3.93E-05	0.003123329	TRUE	26854246	9229196
3	rs13474735	ENSMUSG00000069072	Slc7a14	31202858	31310378	-0.052659531	0.111298078	7.376610452	11.00337238	3.97E-05	0.003145904	TRUE	95734876	64424498
18	rs13483369	ENSMUSG00000024420	Zfp521	13687013	13972787	0.243552465	0.035756324	4.5741937	10.99241202	3.99E-05	0.003156661	TRUE	54614841	40642054
15	rs31858887	ENSMUSG00000059213	Ddn	98803777	98809490	-0.141814408	-0.054610987	10.89297751	10.98335403	4.04E-05	0.003196671	TRUE	71632551	27171226
8	rs245783224	ENSMUSG00000063626	Unc5d	28646717	29219636	0.256890213	0.325994963	4.610228181	10.97632736	4.07E-05	0.00321419	TRUE	85365179	56145543
6	rs13478783	ENSMUSG00000045534	Kcna5	126532551	126535412	0.45242034	0.344420302	4.951391854	10.96493352	4.09E-05	0.003227458	TRUE	60591379	65941172
9	rs49019729	ENSMUSG00000032349	Elovl5	77917364	77984519	-0.014086044	0.156898521	6.588123512	10.96095593	4.11E-05	0.003227458	TRUE	120016907	42032388
X	rs246222509	ENSMUSG00000025656	Arhgef9	95048935	95196856	-0.181870288	-0.003523148	9.568824791	10.95955024	4.11E-05	0.003229224	TRUE	64312439	30736496
6	rs13478783	ENSMUSG00000032827	Ppp1r9a	4902917	5165661	0.190485459	0.192141203	9.761467816	10.94478666	4.16E-05	0.00326406	TRUE	60591379	55425718
13	rs29235721	ENSMUSG00000093930	Hmgcs1	119690379	119708260	-0.039235416	-0.229671373	7.439018027	10.93757522	4.19E-05	0.003280575	TRUE	119143521	546858
7	rs3148686	ENSMUSG00000005547	Cyp2a5	26835305	26843548	1.40044437	1.877347436	1.186691395	10.93369087	4.22E-05	0.003296792	TRUE	30306475	3462927
X	rs221876655	ENSMUSG00000082229	Nap1l2	103184176	103186640	0.307031657	0.12797573	6.914017926	10.91684112	4.29E-05	0.003350229	TRUE	90719435	12464741
16	rs4217166	ENSMUSG00000022523	Fgf12	28160098	28753068	-0.007452451	-0.238414964	6.549783532	10.91393282	4.30E-05	0.003351002	TRUE	90181009	61427941
2	rs33064547	ENSMUSG00000036281	Snapc4	26362765	26380653	0.092404998	-0.051316463	6.020165384	10.90395138	4.33E-05	0.003373978	TRUE	38946612	12565959
17	rs4137196	ENSMUSG00000038677	Scube3	28142141	28174854	0.069617302	-0.26469062	5.562731998	10.89799344	4.34E-05	0.003377749	TRUE	5332903	22809238
4	rs3680956	ENSMUSG00000042388	Dlgap3	127169204	127237022	0.101515163	0.257912289	8.906752802	10.89141891	4.38E-05	0.003402313	TRUE	109874495	17294709
17	rs33387924	ENSMUSG00000039218	Srrm2	23790532	23824741	-0.088882733	0.05203436	10.08703205	10.87448289	4.44E-05	0.003431741	TRUE	67752883	43928142
9	rs30522453	ENSMUSG00000047606	Ankrd34c	89725245	89738475	-0.173019648	-0.524893264	2.995702294	10.86857546	4.45E-05	0.003431741	TRUE	86220923	3504322
2	rs33162749	ENSMUSG00000017412	Cacnb4	52428320	52676831	0.125907154	0.076984097	8.50311403	10.87095565	4.45E-05	0.003431741	TRUE	78799176	26122345
15	rs31858887	ENSMUSG00000022416	Cacna1i	80287238	80398279	-0.164033197	-0.077074404	7.178021691	10.87003411	4.45E-05	0.003431741	TRUE	71632551	8654687
X	rs246222509	ENSMUSG00000031066	Usp11	20703906	20720539	-0.20661219	-0.042145629	7.523545908	10.86676671	4.45E-05	0.003431741	TRUE	64312439	43591900
11	rs240617401	ENSMUSG00000072640	Lyrm9	78826584	78846870	0.027590401	-0.216700467	5.920621735	10.89869801	4.48E-05	0.003446863	TRUE	46222615	32603969
6	rs13478995	ENSMUSG00000003153	Slc2a3	122727809	122801640	0.074667461	-0.030965135	7.323034934	10.8512111	4.50E-05	0.003454389	TRUE	117470880	5256929
5	rs33209545	ENSMUSG00000029471	Camkk2	122731170	122779409	-0.07319746	-0.23243635	8.498773512	10.82083875	4.65E-05	0.003561399	TRUE	59833642	62897528
10	rs13480628	ENSMUSG00000003345	Csnk1g2	80622838	80640749	0.123507003	0.139701838	7.521968497	10.80653931	4.69E-05	0.003586824	TRUE	67238174	13384664
4	rs46850777	ENSMUSG00000028546	Elavl4	110203722	110351909	-0.138226891	0.174326734	5.146923852	10.79104693	4.76E-05	0.00362632	TRUE	40805010	69398712
4	rs32865425	ENSMUSG00000028634	Hivep3	119733784	120138045	-0.195095972	-0.053204243	6.053694904	10.7901547	4.76E-05	0.00362632	TRUE	124654566	4516521
10	rs246274290	ENSMUSG00000049420	Tmem200a	25912331	26079052	-0.491270984	-0.098913764	2.699999167	10.77412646	4.83E-05	0.003672161	TRUE	88091833	62012781
1	rs32180662	ENSMUSG00000056708	Ier5	155096361	155099636	-0.156055048	-0.172434994	6.229200226	10.76227008	4.88E-05	0.003701061	TRUE	116037566	39058795
11	rs238893157	ENSMUSG00000007653	Gabrb2	42419757	42629028	0.203929697	0.170666161	6.70107795	10.79288003	4.90E-05	0.003708163	TRUE	90480671	47851643
3	rs13477019	ENSMUSG00000037625	Cldn11	31149920	31164324	-0.118016161	0.157138957	7.679479507	10.7536442	4.91E-05	0.003709913	TRUE	23824920	7325000
4	rs32865425	ENSMUSG00000032890	Rims3	120854816	120896579	-0.110380266	0.107046274	7.573059177	10.74346258	4.96E-05	0.00373377	TRUE	124654566	3757987
14	rs30264676	ENSMUSG00000022096	Hr	70552212	70573548	0.311691704	0.390383585	5.136258162	10.73860883	4.96E-05	0.003733839	TRUE	74415721	3842173
10	rs29330320	ENSMUSG00000075232	Amd1	40287458	40302188	-0.110577255	-0.163369254	6.19099287	10.73220604	5.00E-05	0.003755343	TRUE	29612666	10674792
3	rs50526143	ENSMUSG00000036503	Rnf13	57736062	57835233	-0.02733821	-0.170986008	7.038155241	10.72386419	5.05E-05	0.003788759	TRUE	119108318	61273085
9	rs30522453	ENSMUSG00000049511	Htr1b	81628291	81633828	0.164713918	0.308583655	6.573532247	10.71255823	5.08E-05	0.003807759	TRUE	86220923	4587095
9	rs30522453	ENSMUSG00000039716	Dock3	106892825	107231909	-0.063960407	0.036589227	8.255871399	10.7011444	5.13E-05	0.003822739	TRUE	86220923	20671902
6	rs13478783	ENSMUSG00000068551	Zfp467	48427697	48445825	0.341682177	0.362981107	5.203175483	10.69018609	5.17E-05	0.003848639	TRUE	60591379	12145554
1	rs51237371	ENSMUSG00000026623	Lpgat1	191717834	191784255	-0.101079476	NA	8.627824648	-4.189492691	5.22E-05	0.003874618	TRUE	181318003	10399831
8	rs230879074	ENSMUSG00000007594	Hapln4	70083457	70090862	0.489206167	0.662896496	6.028808416	10.67609993	5.24E-05	0.003884596	TRUE	119945761	49854899
10	rs13480628	ENSMUSG00000020080	Hkdc1	62383137	62422491	0.38722531	0.787574269	2.344046787	10.67588	5.25E-05	0.003884947	TRUE	67238174	4815683
11	rs240617401	ENSMUSG00000040712	Camta2	70669463	70688105	-0.10813933	0.071479477	7.869767164	10.70384051	5.29E-05	0.003910939	TRUE	46222615	24446848
6	rs13478995	ENSMUSG00000063870	Chd4	125095981	125130591	-0.076015305	0.031707455	7.948313113	10.65826446	5.30E-05	0.003918313	TRUE	117470880	7625101
6	rs13478783	ENSMUSG00000063415	Cyp26b1	84571414	84593908	-0.755671177	-0.84314379	2.879775853	10.64272116	5.39E-05	0.003971109	TRUE	60591379	23980035
17	rs46703123	ENSMUSG00000056515	Rab31	65651729	65772752	-0.155652391	-0.014880359	6.878499008	10.63538132	5.43E-05	0.003996311	TRUE	26854246	38797483
3	rs50526143	ENSMUSG00000027966	Col11a1	114030540	114220718	-0.35814144	-0.035129725	4.013516612	10.631533	5.46E-05	0.004010337	TRUE	119108318	4887600
4	rs32865425	ENSMUSG00000041120	Nbl1	139082284	139092993	-0.257383112	-0.073272489	5.036139456	10.61872096	5.51E-05	0.004039786	TRUE	124654566	14427718
7	rs3148686	ENSMUSG00000070462	Tlnrd1	83879873	83884305	0.332845168	0.268993339	6.055821907	10.61926469	5.51E-05	0.004039786	TRUE	30306475	53573398
4	rs32865425	ENSMUSG00000028488	Sh3gl2	85205126	85639195	-0.198290244	-0.041876499	7.220765316	10.61264387	5.54E-05	0.004050419	TRUE	124654566	39015371
2	rs33162749	ENSMUSG00000048388	Fam171b	83812636	83883486	0.087682703	0.012657754	8.86875873	10.5972186	5.62E-05	0.004091817	TRUE	78799176	5013460
15	rs246033409	ENSMUSG00000004187	Kifc2	76659858	76668196	-0.059400988	-0.160878982	9.251567109	10.59182931	5.64E-05	0.004093509	TRUE	11336383	65323475
14	rs262164631	ENSMUSG00000033083	Tbc1d4	101442360	101609191	-0.067689781	0.216112974	4.931595298	10.62324449	5.66E-05	0.004105732	TRUE	90847095	10595265
11	rs49027247	ENSMUSG00000037907	Ankrd13b	77470485	77489678	0.06968543	0.165367647	7.162695334	10.58336037	5.69E-05	0.004124132	TRUE	120306788	42817110
3	rs13474735	ENSMUSG00000058897	Col25a1	130131501	130599877	0.083990135	0.339303238	5.795119858	10.57040746	5.74E-05	0.004148012	TRUE	95734876	34396625
18	rs13483369	ENSMUSG00000054008	Ndst1	60684494	60748650	0.10626763	0.026478662	7.224444603	10.55372371	5.80E-05	0.004173581	TRUE	54614841	6069653
11	rs48169870	ENSMUSG00000007850	Hnrnph1	50376990	50386528	0.103622239	0.078275704	8.006554055	10.67295406	5.83E-05	0.004188492	TRUE	30675691	19701299
X	rs246222509	ENSMUSG00000037217	Syn1	20860511	20921004	0.320149112	0.039328961	8.606749406	10.52549098	5.96E-05	0.004279446	TRUE	64312439	43391435
11	rs240617401	ENSMUSG00000010803	Gabra1	42130939	42182930	-0.137361402	0.16426142	7.787465749	10.56055088	5.97E-05	0.004282107	TRUE	46222615	4039685
11	rs238893157	ENSMUSG00000016559	H3f3b	116021912	116027962	0.122299734	0.036593812	7.457898173	10.55981	5.98E-05	0.004282107	TRUE	90480671	25541241
2	rs33162749	ENSMUSG00000057378	Ryr3	112631355	113217096	-0.257647563	-0.161497314	6.987496854	10.5210311	6.00E-05	0.00429421	TRUE	78799176	33832179
17	rs4137196	ENSMUSG00000024330	Col11a2	34039437	34066685	0.083677811	-0.229767962	5.152086546	10.49040045	6.15E-05	0.004389897	TRUE	5332903	28706534
7	rs235606231	ENSMUSG00000030772	Dkk3	112116017	112159057	-0.215068631	-0.164343172	7.577023533	10.52506642	6.17E-05	0.00439372	TRUE	120135179	7976122
15	rs31858887	ENSMUSG00000022351	Sqle	59315077	59331192	0.015893501	-0.158126545	5.220501738	10.48726737	6.17E-05	0.00439372	TRUE	71632551	12301359
11	rs240617401	ENSMUSG00000037533	Rapgef6	54522847	54699285	0.100788368	-0.10016583	6.176741255	10.51501446	6.21E-05	0.004413399	TRUE	46222615	8300232
19	rs30608930	ENSMUSG00000047658	Gal3st3	5298331	5308738	-0.078819508	0.153249518	5.008251916	10.46608842	6.27E-05	0.004451037	TRUE	52359370	47050632
16	rs4193066	ENSMUSG00000090223	Pcp4	96467606	96525793	0.193951112	0.133694442	7.491717761	10.53629421	6.32E-05	0.004475048	TRUE	60954616	35512990
19	rs31112038	ENSMUSG00000024780	Cdc37l1	28990352	29026681	-0.195066947	-0.175396856	5.94569478	10.45869572	6.33E-05	0.004481194	TRUE	9027005	19963347
14	rs30264676	ENSMUSG00000044461	Shisa2	59625308	59631660	0.220406767	-0.30210967	3.328921203	10.43923251	6.41E-05	0.004531414	TRUE	74415721	14784061
7	rs3148686	ENSMUSG00000030729	Pgm2l1	100227394	100278868	-0.241568223	-0.292258281	8.0399372	10.43777017	6.44E-05	0.004542079	TRUE	30306475	69920919
11	rs48169870	ENSMUSG00000020340	Cyfip2	46193850	46312859	-0.030688906	-0.110332674	9.637220343	10.55183124	6.45E-05	0.00454414	TRUE	30675691	15518159
7	rs31995355	ENSMUSG00000035203	Epn1	5080235	5098178	-0.050677737	0.092417241	8.312514213	10.4232123	6.51E-05	0.004577733	TRUE	4006930	1073305
7	rs3148686	ENSMUSG00000059146	Ntrk3	78175959	78738012	0.123668611	0.05580231	8.19214499	10.42480081	6.51E-05	0.004577733	TRUE	30306475	47869484
4	rs3680956	ENSMUSG00000073888	Ccl27a	41769467	41774247	-0.162054907	-0.021618651	5.918651321	10.41484467	6.58E-05	0.004613673	TRUE	109874495	68100248
10	rs29330320	ENSMUSG00000038602	Slc35f1	52690533	53111622	-0.143080871	-0.030189976	6.733129041	10.40956972	6.58E-05	0.004613852	TRUE	29612666	23077867
6	rs245539697	ENSMUSG00000037172	Dennd11	40401375	40436135	0.034082552	0.141060752	7.704253041	10.40071553	6.63E-05	0.004642874	TRUE	90159627	49723492
1	rs51237371	ENSMUSG00000004110	Cacna1e	154390731	154884501	0.108901421	NA	9.339673914	4.126704372	6.65E-05	0.004642874	TRUE	181318003	26433502
14	rs30264676	ENSMUSG00000022016	Akap11	78492246	78536808	-0.108458499	-0.147102533	8.708007406	10.38961453	6.69E-05	0.004661616	TRUE	74415721	4076525
1	rs227085647	ENSMUSG00000026163	Sphkap	83254139	83408200	0.116625577	0.42548827	6.588253142	11.06447117	6.70E-05	0.004663214	TRUE	59847167	23406972
7	rs31995355	ENSMUSG00000003273	Car11	45699843	45704682	-0.133963219	-0.130442057	7.88892366	10.38808109	6.71E-05	0.004665973	TRUE	4006930	41692913
11	rs240617401	ENSMUSG00000020524	Gria1	57011387	57330244	0.04772819	-0.116266635	8.953494798	10.39804219	6.86E-05	0.004754407	TRUE	46222615	10788772
11	rs238893157	ENSMUSG00000000567	Sox9	112782224	112787760	0.244782447	0.119940026	4.565587226	10.39367626	6.88E-05	0.004762226	TRUE	90480671	22301553
5	rs33508711	ENSMUSG00000028995	Fam126a	23915276	24030690	0.088161456	0.317337573	4.836802502	10.35637048	6.90E-05	0.004762226	TRUE	40761789	16731099
15	rs31858887	ENSMUSG00000034730	Adgrb1	74516195	74589465	-0.147798341	-0.069861317	8.719290351	10.35654426	6.90E-05	0.004762226	TRUE	71632551	2883644
9	rs49019729	ENSMUSG00000032289	Thsd4	59966931	60522046	-0.189731499	0.196327248	3.557970369	10.35258979	6.91E-05	0.004762226	TRUE	120016907	59494861
11	rs240617401	ENSMUSG00000020176	Grb10	11930508	12038683	0.144632727	-0.081290234	5.917909156	10.38905495	6.91E-05	0.004762226	TRUE	46222615	34183932
1	rs32180662	ENSMUSG00000045658	Pid1	84036296	84364180	-0.227907453	-0.091306047	4.90917444	10.35548553	6.91E-05	0.004762226	TRUE	116037566	31673386
8	rs236928053	ENSMUSG00000019428	Fkbp8	70527724	70535328	-0.082689866	0.034708322	8.197437337	10.35590627	6.92E-05	0.004762226	TRUE	14127388	56400336
16	rs4217166	ENSMUSG00000052459	Atp6v1a	44085402	44139705	-0.011026127	-0.138748826	8.157702683	10.32616992	7.10E-05	0.004857705	TRUE	90181009	46041304
18	rs13483369	ENSMUSG00000032735	Ablim3	61799392	61911824	-0.205089281	-0.099088702	4.748582141	10.31807029	7.10E-05	0.004857705	TRUE	54614841	7184551
2	rs13476801	ENSMUSG00000040794	C1qtnf4	90885860	90890525	0.333823919	0.002853523	6.193552597	10.35603235	7.12E-05	0.004870974	TRUE	138480020	47589495
14	rs262164631	ENSMUSG00000040721	Zfhx2	55060262	55092324	-0.121825864	0.017571742	7.231565051	10.35017607	7.14E-05	0.004876724	TRUE	90847095	35754771
4	rs32865425	ENSMUSG00000034926	Dhcr24	106561038	106589113	-0.154505294	-0.029803456	6.58324456	10.28631405	7.33E-05	0.004988575	TRUE	124654566	18065453
11	rs238893157	ENSMUSG00000010086	Rnf112	61448442	61454131	-0.118925806	-0.13715672	9.21999762	10.30757781	7.41E-05	0.005038204	TRUE	90480671	29026540
7	rs3148686	ENSMUSG00000068566	Myadm	3289080	3300442	-0.264882389	-0.287932581	5.477201178	10.26942974	7.44E-05	0.005053136	TRUE	30306475	27006033
17	rs46703123	ENSMUSG00000012296	Tjap1	46257851	46283026	-0.223962306	-0.205108105	4.794434155	10.25794516	7.50E-05	0.005090239	TRUE	26854246	19403605
10	rs29330320	ENSMUSG00000078348	Sf3b5	13005343	13009183	0.182124762	-0.000474944	4.855613327	10.25601943	7.51E-05	0.005091383	TRUE	29612666	16603483
18	rs263687961	ENSMUSG00000024511	Rab27b	69979131	70141605	0.266471287	0.154403953	5.462236818	10.28920806	7.52E-05	0.005094903	TRUE	90448757	20307152
1	rs263412184	ENSMUSG00000038331	Satb2	56793981	56978650	0.464685808	0.238668551	4.774988596	10.24946448	7.57E-05	0.005114014	TRUE	29549273	27244708
6	rs13478783	ENSMUSG00000004267	Eno2	124760053	124769673	0.101828265	0.099486223	9.859169717	10.24482124	7.58E-05	0.005114955	TRUE	60591379	64168674
10	rs246274290	ENSMUSG00000035835	Plppr3	79860475	79874634	0.220992266	0.22488655	6.553332601	10.23691412	7.65E-05	0.005149926	TRUE	88091833	8217199
8	rs245638874	ENSMUSG00000045246	Kcng4	119623854	119635680	0.761284127	0.318876944	2.381294375	10.3037799	7.65E-05	0.005149926	TRUE	59125561	60498293
11	rs238893157	ENSMUSG00000038437	Mllt6	97663414	97685463	-0.116444031	-0.120125737	8.313587828	10.26793402	7.66E-05	0.00515153	TRUE	90480671	7182743
12	rs6385807	ENSMUSG00000042700	Sipa1l1	82169320	82451786	0.019738505	-0.092991161	8.819660908	10.22964166	7.69E-05	0.005162088	TRUE	55758373	26410947
16	rs4162529	ENSMUSG00000022816	Fstl1	37776873	37836514	0.214102352	0.160750131	4.955609233	10.22208394	7.76E-05	0.005205558	TRUE	12261912	25514961
11	rs238893157	ENSMUSG00000017466	Timp2	118301069	118355740	0.058283797	0.152118806	8.171270861	10.24393868	7.82E-05	0.005235137	TRUE	90480671	27820398
10	rs13480628	ENSMUSG00000074657	Kif5a	127225696	127263348	0.107804918	-0.001142962	11.96931953	10.20919382	7.83E-05	0.005235137	TRUE	67238174	59987522
8	rs245638874	ENSMUSG00000039470	Zdhhc2	40423815	40510268	0.155747198	0.167548755	5.243661057	10.2770407	7.83E-05	0.005235137	TRUE	59125561	18615293
15	rs246033409	ENSMUSG00000022564	Grina	76246764	76249904	-0.062443208	-0.117996348	8.978719921	10.20369831	7.86E-05	0.005252004	TRUE	11336383	64910381
10	rs13480628	ENSMUSG00000048701	Ccdc6	70097121	70193200	-0.180098559	-0.171883342	6.065357167	10.19416814	7.93E-05	0.005290228	TRUE	67238174	2858947
1	rs32180662	ENSMUSG00000004880	Lbr	181815335	181843046	0.225163495	0.247178974	4.027466433	10.19062975	7.96E-05	0.00530998	TRUE	116037566	65777769
12	rs6385807	ENSMUSG00000021250	Fos	85473890	85477273	-0.532085503	0.315266007	3.578125013	10.18639512	7.98E-05	0.00531039	TRUE	55758373	29715517
4	rs3680956	ENSMUSG00000023232	Serinc2	130253495	130279205	-0.550640394	-0.00294672	1.945518668	10.18735022	7.99E-05	0.00531039	TRUE	109874495	20379000
1	rs51237371	ENSMUSG00000026511	Srp9	182124737	182132407	-0.09815457	NA	5.754684349	-4.077549765	8.02E-05	0.00531039	TRUE	181318003	806734
3	rs260058764	ENSMUSG00000028266	Lmo4	144188530	144205220	0.085606883	0.277193154	6.713813661	10.68947174	8.03E-05	0.005311887	TRUE	159811101	15605881
5	rs33508711	ENSMUSG00000036377	C530008M17Rik	76656512	76873554	0.060433277	0.283079165	5.217983984	10.1697758	8.10E-05	0.005345862	TRUE	40761789	35894723
3	rs13477019	ENSMUSG00000033910	Gucy1a1	82092427	82145789	0.117455954	-0.066520558	7.330780672	10.16768355	8.11E-05	0.005347663	TRUE	23824920	58267507
5	rs33508711	ENSMUSG00000029426	Scarb2	92441314	92506833	0.026933453	0.171449653	7.081793697	10.16081565	8.16E-05	0.005374495	TRUE	40761789	51679525
6	rs13478995	ENSMUSG00000053007	Creb5	53287270	53700376	-0.244670925	0.15540661	3.400596212	10.12677297	8.37E-05	0.005481979	TRUE	117470880	63770504
X	rs246222509	ENSMUSG00000031112	Stk26	50841047	50893097	-0.383274716	-0.006310434	5.337513	10.12865072	8.38E-05	0.005482439	TRUE	64312439	13419342
1	rs32180662	ENSMUSG00000026034	Clk1	58410189	58424066	0.143512922	0.103763389	6.960800135	10.12979746	8.39E-05	0.005486823	TRUE	116037566	57613500
11	rs238893157	ENSMUSG00000061086	Myl4	104550663	104595753	0.402720355	-0.384226034	2.642666276	10.15944916	8.41E-05	0.005488833	TRUE	90480671	14069992
18	rs29560146	ENSMUSG00000041923	Nol4	22693181	23041653	0.152012554	-0.001023427	6.244793515	10.12773932	8.41E-05	0.005488833	TRUE	9450891	13242290
8	rs230879074	ENSMUSG00000031980	Agt	124556534	124569706	-0.115623954	-0.988437113	2.581761092	10.09747351	8.61E-05	0.005603779	TRUE	119945761	4610773
X	rs246222509	ENSMUSG00000056854	Pou3f4	110814280	110817207	-0.391952813	-0.088436979	4.922022158	10.09154456	8.65E-05	0.005625975	TRUE	64312439	46501841
8	rs245638874	ENSMUSG00000014786	Slc9a5	105348843	105369881	-0.146763181	0.143336873	5.939385917	10.15707774	8.67E-05	0.005632235	TRUE	59125561	46223282
1	rs51237371	ENSMUSG00000039630	Hnrnpu	178321108	178337797	-0.065606163	NA	8.938217162	-4.051009668	8.86E-05	0.005729942	TRUE	181318003	2980206
6	rs13478783	ENSMUSG00000040797	Iqsec3	121372933	121473678	-0.220829412	-0.2467527	7.342028325	10.06023308	8.88E-05	0.005730271	TRUE	60591379	60781554
4	rs13477746	ENSMUSG00000043872	Zmym1	127047094	127061152	-0.225567316	-0.220756702	5.708313363	10.09030452	8.94E-05	0.005749765	TRUE	65944235	61102859
6	rs13478995	ENSMUSG00000030255	Sspn	145931641	145965223	-0.217145686	0.009140105	4.350336664	10.05029195	8.94E-05	0.005749765	TRUE	117470880	28460761
1	rs32180662	ENSMUSG00000053024	Cntn2	132509427	132543256	0.155009499	0.110655783	7.970288585	10.05483972	8.95E-05	0.005752817	TRUE	116037566	16471861
2	rs33064547	ENSMUSG00000026959	Grin1	25291181	25319187	0.137505386	0.05827581	9.049882279	10.04034426	9.07E-05	0.005814928	TRUE	38946612	13627425
11	rs238893157	ENSMUSG00000038453	Srcin1	97509340	97576186	-0.061069222	-0.14847159	8.538410537	10.06936534	9.08E-05	0.005814928	TRUE	90480671	7028669
14	rs30264676	ENSMUSG00000021903	Galnt15	32028989	32062197	-0.301185564	-0.018418317	3.646548295	10.03331031	9.08E-05	0.005814928	TRUE	74415721	42353524
4	rs46850777	ENSMUSG00000038764	Ptpn3	57190841	57301837	-0.152658975	0.196784397	4.813450753	10.02349574	9.19E-05	0.005875048	TRUE	40805010	16385831
17	rs46703123	ENSMUSG00000023805	Synj2	5941280	6044290	-0.041554694	0.235984434	5.428432333	10.01650031	9.23E-05	0.005897701	TRUE	26854246	20809956
4	rs13460207	ENSMUSG00000008575	Nfib	82290173	82705750	-0.209221303	-0.081167954	6.333297055	10.00662833	9.33E-05	0.005931542	TRUE	21873684	60416489
6	rs13478783	ENSMUSG00000002897	Il17ra	120463247	120487559	-0.384050395	-0.245013447	4.288761377	10.00145834	9.34E-05	0.00593262	TRUE	60591379	59871868
6	rs245539697	ENSMUSG00000061436	Hipk2	38694390	38876165	-0.09224063	0.068764109	6.959889472	9.981357897	9.51E-05	0.006032764	TRUE	90159627	51283462
6	rs13478783	ENSMUSG00000049939	Lrrc4	28661831	28831747	-0.236640451	-0.189133977	6.541161341	9.97189567	9.58E-05	0.006055862	TRUE	60591379	31759632
7	rs3148686	ENSMUSG00000012848	Rps5	12922290	12926686	-0.007581768	0.121162613	6.299319765	9.963818295	9.67E-05	0.006089574	TRUE	30306475	17379789
2	rs33162749	ENSMUSG00000051177	Plcb1	134786067	135475258	0.127244482	0.010079558	8.007747721	9.950298331	9.80E-05	0.00615925	TRUE	78799176	55986891
7	rs31995355	ENSMUSG00000036427	Gpi1	34201330	34230336	-0.033240496	-0.104832642	8.569192688	9.941728373	9.85E-05	0.006186072	TRUE	4006930	30194400
17	rs46703123	ENSMUSG00000024172	St6gal2	55445382	55514581	0.208191457	0.180205789	6.155796054	9.93447432	9.91E-05	0.006212516	TRUE	26854246	28591136
8	rs245638874	ENSMUSG00000004565	Pnpla6	3515384	3544267	-0.136999308	0.029296647	5.742455876	9.991086834	9.98E-05	0.006244765	TRUE	59125561	55581294
13	rs29248623	ENSMUSG00000021360	Gcnt2	40859754	40960892	-0.301710289	-0.248236916	6.717583843	10.52176768	9.99E-05	0.006244765	TRUE	52758052	11797160
9	rs49019729	ENSMUSG00000032586	Traip	107950136	107972270	-0.243554739	0.073180417	6.04801261	9.921549793	0.000100081	0.006250266	TRUE	120016907	12044637
7	rs235606231	ENSMUSG00000025499	Hras	141189105	141194005	0.147060555	0.10461671	7.161529131	9.954280791	0.000100383	0.006263076	TRUE	120135179	21053926
11	rs240617401	ENSMUSG00000017376	Nlk	78567168	78697373	-0.100046278	0.128804231	5.948989039	9.948243487	0.000100725	0.006278278	TRUE	46222615	32344553
7	rs32060039	ENSMUSG00000040390	Map3k10	27656375	27674598	0.191311704	0.110030502	7.051163147	9.915047754	0.000101132	0.006297525	TRUE	71816909	44142311
19	rs30608930	ENSMUSG00000054843	Atrnl1	57611034	58133343	-0.073712085	0.102609874	6.375958982	9.897302437	0.000102259	0.006361576	TRUE	52359370	5251664
5	rs33209545	ENSMUSG00000089809	Rasgef1b	99217426	99729065	-0.180111943	-0.075315704	5.877814272	9.899095594	0.000102444	0.00636691	TRUE	59833642	39383784
12	rs6385807	ENSMUSG00000021143	Pacs2	113014508	113074401	0.027994107	0.207205139	7.698956997	9.893942942	0.000102637	0.006372748	TRUE	55758373	57256135
4	rs32865425	ENSMUSG00000028971	Cort	149125034	149126763	-0.615343428	0.233991263	0.848593239	9.880549101	0.000103908	0.006445399	TRUE	124654566	24470468
19	rs31112038	ENSMUSG00000006435	Neurl1a	47178820	47259441	0.134967226	0.069060461	8.106736934	9.878836257	0.000104214	0.006451917	TRUE	9027005	38151815
9	rs217366063	ENSMUSG00000070306	Ccdc153	44240676	44247306	1.675847766	1.511414121	0.595866078	9.872613612	0.00010462	0.006470845	TRUE	25130622	19110054
13	rs29235721	ENSMUSG00000058569	Tmed9	55573732	55597697	-0.075856557	-0.159278611	6.303996505	9.865088571	0.000105103	0.006494421	TRUE	119143521	63545824
19	rs31112038	ENSMUSG00000095098	Ccdc85b	5453180	5457894	0.359287233	0.296313445	5.694768557	9.860590094	0.000105868	0.006522881	TRUE	9027005	3569111
14	rs30264676	ENSMUSG00000022033	Pbk	65805837	65817822	1.069563619	-0.54463351	0.095911813	9.849007494	0.000106508	0.00655557	TRUE	74415721	8597899
5	rs3719791	ENSMUSG00000039959	Hip1	135406531	135545120	-0.037670541	-0.171449395	6.541261258	9.884766098	0.000106603	0.00655557	TRUE	131541036	3865495
6	rs13478995	ENSMUSG00000030087	Klf15	90462576	90475238	-0.191591053	-0.107232629	5.217513378	9.844188465	0.000106784	0.006560433	TRUE	117470880	26995642
3	rs13477019	ENSMUSG00000027993	Trim2	84160439	84306877	-0.079789286	0.009604952	8.411377617	9.832583462	0.000108295	0.006643865	TRUE	23824920	60335519
1	rs51237371	ENSMUSG00000020423	Btg2	134075170	134079120	0.334420468	NA	3.838262803	3.996208567	0.000108912	0.006659307	TRUE	181318003	47238883
5	rs33508711	ENSMUSG00000106379	Lhfpl3	22746059	23275597	0.162518985	0.32511974	5.226445161	9.817099409	0.000109767	0.006693945	TRUE	40761789	17486192
10	rs29330320	ENSMUSG00000004360	9330159F19Rik	29211606	29230779	-0.113306375	-0.02576579	7.128575028	9.815300356	0.000109792	0.006693945	TRUE	29612666	381887
18	rs13483369	ENSMUSG00000038128	Camk4	32934931	33191228	0.116432185	0.03064102	9.203730548	9.80765816	0.000110192	0.006705626	TRUE	54614841	21423613
1	rs51237371	ENSMUSG00000040612	Ildr2	166254139	166316823	-0.164268482	NA	6.656187866	-3.988024977	0.000112298	0.006820882	TRUE	181318003	15001180
3	rs30751697	ENSMUSG00000037111	Setd7	51515319	51560879	-0.023512269	-0.133267056	7.86751	9.817970804	0.000112903	0.006851111	TRUE	54914906	3354027
5	rs33508711	ENSMUSG00000023353	Agap3	24452177	24502047	0.021752059	-0.121901468	7.703211541	9.782138694	0.000113134	0.006858644	TRUE	40761789	16259742
4	rs32865425	ENSMUSG00000039713	Plekhg5	152072498	152115400	-0.16016114	-0.1254339	6.279926878	9.776500389	0.00011368	0.006872317	TRUE	124654566	27417932
5	rs33508711	ENSMUSG00000056367	Actr3b	25759997	25850688	0.032925937	-0.153815622	6.120911471	9.775457236	0.000113789	0.006872416	TRUE	40761789	14911101
11	rs48169870	ENSMUSG00000017677	Wsb1	79239372	79254671	0.126061311	-0.036562134	6.14899525	9.872037476	0.000114352	0.006898894	TRUE	30675691	48563681
4	rs3680956	ENSMUSG00000028456	Unc13b	43058953	43264871	-0.192109005	0.037568242	5.738710667	9.768072464	0.000114713	0.006908718	TRUE	109874495	66609624
11	rs240617401	ENSMUSG00000017493	Igfbp4	99041244	99054392	-0.100601341	0.142548101	5.738609852	9.789203186	0.00011546	0.006940856	TRUE	46222615	52818629
9	rs30522453	ENSMUSG00000034135	Sik3	46012820	46224194	0.078480728	0.147292447	7.580683151	9.757136228	0.000115512	0.006940856	TRUE	86220923	39996729
18	rs263687961	ENSMUSG00000102543	Pcdhgc5	37819513	37841873	0.189624823	0.269194965	6.671986832	9.787923902	0.000115571	0.006940856	TRUE	90448757	52606884
17	rs33387924	ENSMUSG00000073433	Arhgdig	26199183	26207786	0.209993169	0.039266986	5.35285083	9.753073353	0.000116166	0.006970082	TRUE	67752883	41545097
17	rs4137196	ENSMUSG00000023942	Slc29a1	45585200	45599606	-0.039705285	-0.260528179	5.082440079	9.74730388	0.000116518	0.006984671	TRUE	5332903	40252297
11	rs240617401	ENSMUSG00000020431	Adcy1	7063489	7178506	-0.12112607	0.115090562	9.562960361	9.766026621	0.000117783	0.007040782	TRUE	46222615	39044109
5	rs33508711	ENSMUSG00000015653	Steap2	5664829	5694578	0.131796509	0.412368954	3.738329998	9.716886346	0.000119702	0.007122313	TRUE	40761789	35067211
13	rs29248623	ENSMUSG00000021614	Vcan	89655312	89742509	0.116069238	0.27394734	5.846500506	10.28155978	0.000120272	0.007149594	TRUE	52758052	36897260
7	rs31995355	ENSMUSG00000030428	Ttyh1	4119408	4136708	-0.035781122	0.054483078	9.04248823	9.706117443	0.00012071	0.007162406	TRUE	4006930	112478
16	rs4162529	ENSMUSG00000043811	Rtn4r	18127642	18152408	-0.432956533	-0.226423888	5.445356888	9.700627291	0.000121629	0.007203603	TRUE	12261912	5865730
6	rs13478783	ENSMUSG00000032625	Thsd7a	12311610	12749410	0.053854614	0.184657331	6.879440785	9.692049764	0.000122057	0.007222279	TRUE	60591379	47841969
18	rs13483369	ENSMUSG00000053477	Tcf4	69343356	69689079	-0.123636023	-0.026261079	7.415473984	9.676681954	0.000123422	0.007289636	TRUE	54614841	14728515
8	rs230879074	ENSMUSG00000031837	Necab2	119446719	119472640	-0.163667945	-0.27583754	6.631127851	9.677241409	0.000123709	0.007299826	TRUE	119945761	473121
8	rs245638874	ENSMUSG00000096014	Sox1	12395295	12400126	0.001418502	-0.436646674	4.467820612	9.733336665	0.000124391	0.007333347	TRUE	59125561	46725435
4	rs3680956	ENSMUSG00000028957	Per3	151003652	151044665	-0.182731093	-0.32628489	6.739026127	9.669868383	0.000124882	0.007349287	TRUE	109874495	41129157
11	rs48169870	ENSMUSG00000020435	Osbp2	3703731	3863903	-0.142697235	-0.018200442	6.754343644	9.767019668	0.000125002	0.007349287	TRUE	30675691	26811788
X	rs226776950	ENSMUSG00000031342	Gpm6b	166238911	166388988	-0.04850966	-0.079473113	10.68382941	9.663120161	0.000125554	0.007374821	TRUE	152774935	13463976
9	rs226723272	ENSMUSG00000032135	Mcam	44134469	44142727	-0.170423548	0.098530116	5.036772721	9.658427746	0.000126133	0.007402049	TRUE	3994759	40139710
3	rs13474735	ENSMUSG00000044167	Foxo1	52268336	52353221	-0.050019269	0.158841017	7.387955221	9.652672961	0.000126483	0.00740909	TRUE	95734876	43381655
6	rs13478995	ENSMUSG00000030222	Rerg	137054825	137170497	-0.188720637	0.097557941	4.675455535	9.644591859	0.000126924	0.007428143	TRUE	117470880	19583945
10	rs246274290	ENSMUSG00000050953	Gja1	56377330	56402513	-0.144389369	-0.168237228	7.991618042	9.646079266	0.000127271	0.007441664	TRUE	88091833	31689320
18	rs13483369	ENSMUSG00000056153	Socs6	88665224	88927481	0.173849242	0.045173294	5.020852865	9.631341561	0.000128369	0.007492215	TRUE	54614841	34050383
17	rs46703123	ENSMUSG00000001525	Tubb5	35833921	35838306	0.086689755	0.169947878	8.823868766	9.6218223	0.000129847	0.007564734	TRUE	26854246	8979675
2	rs13476801	ENSMUSG00000038375	Trp53inp2	155381059	155389850	0.034999941	0.209351223	8.518982253	9.638416425	0.000131727	0.00766727	TRUE	138480020	16901039
6	rs13478995	ENSMUSG00000033726	Emx1	85187438	85204462	0.523852616	-0.060263673	2.255943615	9.596280068	0.000132355	0.00768986	TRUE	117470880	32266418
5	rs3719791	ENSMUSG00000033316	Galnt9	110544355	110621380	-0.438931207	-0.237573903	4.552102499	9.628771283	0.000132837	0.007703961	TRUE	131541036	20919656
1	rs32180662	ENSMUSG00000033849	B3galt2	143640664	143654614	-0.2681123	-0.03620684	5.208315337	9.591079336	0.00013362	0.007742363	TRUE	116037566	27603098
6	rs13478783	ENSMUSG00000009376	Met	17463800	17573980	-1.672988134	-0.993071685	0.693396314	9.569746041	0.000135704	0.007847537	TRUE	60591379	43017399
8	rs245638874	ENSMUSG00000031561	Tenm3	48227682	48843951	-0.113111572	-0.172006632	6.502243349	9.631170143	0.000135758	0.007847537	TRUE	59125561	10281610
6	rs13478783	ENSMUSG00000029701	Rbm28	29123576	29165006	-0.043321043	0.098723082	5.828335339	9.568918971	0.000135802	0.007847537	TRUE	60591379	31426373
7	rs31995355	ENSMUSG00000030854	Ptpn5	47077795	47133684	-0.104106282	-0.209089816	9.34438192	9.567756415	0.000136083	0.007856703	TRUE	4006930	43070865
10	rs13480628	ENSMUSG00000025393	Atp5b	128083273	128090391	0.083783255	0.014153197	9.414727911	9.564279306	0.00013655	0.007876593	TRUE	67238174	60845099
3	rs13474735	ENSMUSG00000078161	Erich3	154663859	154767790	-0.04271388	0.177483287	6.026340193	9.558357009	0.000137256	0.00790823	TRUE	95734876	58928983
2	rs13476801	ENSMUSG00000013523	Bcas1	170346991	170427845	-0.020203559	0.296127086	7.784681871	9.589922977	0.000137345	0.00790823	TRUE	138480020	31866971
2	rs256008253	ENSMUSG00000027223	Mapk8ip1	92383676	92401263	0.10905116	0.101717126	9.006694327	9.557516821	0.000137658	0.007919162	TRUE	60051388	32332288
12	rs29165094	ENSMUSG00000021130	Galnt16	80518277	80630972	-0.133975686	-0.188780744	6.783259716	9.543410736	0.000139405	0.008000119	TRUE	28409763	52108514
9	rs30522453	ENSMUSG00000041444	Arhgap32	32116136	32268446	-0.051876526	0.062236583	9.280652335	9.539540508	0.000139471	0.008000119	TRUE	86220923	53952477
14	rs30264676	ENSMUSG00000040759	Cmtm5	54936261	54939274	0.27278837	0.154141814	5.335960125	9.536478153	0.000139611	0.008000119	TRUE	74415721	19476447
2	rs256008253	ENSMUSG00000068373	D430041D05Rik	104143073	104411013	0.116108245	0.097225671	7.843725632	9.540627768	0.000139688	0.008000119	TRUE	60051388	44091685
4	rs3680956	ENSMUSG00000048001	Hes5	154960923	154962371	0.121722519	0.34785758	4.249921968	9.524317338	0.000141665	0.008084493	TRUE	109874495	45086428
10	rs246274290	ENSMUSG00000035011	Zbtb7a	81135220	81152995	0.170924526	0.173978476	7.150459166	9.516098809	0.000142451	0.008115959	TRUE	88091833	6938838
10	rs13480628	ENSMUSG00000054452	Tle5	81559488	81566362	0.105240011	0.117370445	8.370589025	9.515357593	0.00014247	0.008115959	TRUE	67238174	14321314
16	rs4217166	ENSMUSG00000022884	Eif4a2	23107444	23114136	0.000200721	-0.093732388	8.971336366	9.504672004	0.000144136	0.008203613	TRUE	90181009	67066873
9	rs49019729	ENSMUSG00000049493	Pls1	95752642	95845311	0.077535276	0.312416166	4.401014749	9.488607543	0.000145591	0.008271759	TRUE	120016907	24171596
12	rs6385807	ENSMUSG00000040867	Begain	109032187	109068217	-0.026640108	-0.212107891	6.861684099	9.486466082	0.00014605	0.008286283	TRUE	55758373	53273814
17	rs46703123	ENSMUSG00000004865	Srpk1	28587648	28622709	-0.135756965	-0.047071429	6.717871836	9.4824118	0.000146538	0.008303502	TRUE	26854246	1733402
8	rs245638874	ENSMUSG00000031706	Rfx1	84066834	84096992	-0.17338125	0.025885284	5.5570792	9.539779096	0.000146819	0.008312125	TRUE	59125561	24941273
8	rs245638874	ENSMUSG00000005534	Insr	3122061	3279617	-0.11862193	-0.052418371	6.480570354	9.537186797	0.000147146	0.008323287	TRUE	59125561	55845944
12	rs235238684	ENSMUSG00000066392	Nrxn3	88722876	90334935	-0.073772608	0.036850638	7.898648201	9.474348034	0.000147826	0.008354362	TRUE	91595674	1260739
7	rs3148686	ENSMUSG00000030519	Apba2	64501706	64753878	-0.243240067	-0.268033912	6.613429117	9.468999547	0.000148445	0.008375526	TRUE	30306475	34195231
5	rs33508711	ENSMUSG00000044674	Fzd1	4753839	4758035	0.353951103	0.360527422	3.146487968	9.454732744	0.000150241	0.008465741	TRUE	40761789	36003754
10	rs29330320	ENSMUSG00000019936	Epyc	97644068	97682454	-0.282305975	-0.274667903	4.403663511	9.452666559	0.000150324	0.008465741	TRUE	29612666	68031402
3	rs260058764	ENSMUSG00000005034	Prkacb	146729574	146812990	0.070411774	-0.024109133	9.126409671	9.886136	0.000151229	0.008494366	TRUE	159811101	12998111
11	rs238893157	ENSMUSG00000078771	Evi2a	79526560	79530609	0.232048294	-0.038265159	5.307165944	9.473040148	0.000151617	0.008508718	TRUE	90480671	10950062
6	rs13478995	ENSMUSG00000004263	Atn1	124742544	124756524	0.091595184	0.015277773	7.481768894	9.431369664	0.000152734	0.008556411	TRUE	117470880	7271664
6	rs13478783	ENSMUSG00000033720	Sfxn5	85213049	85333422	-0.199687649	-0.142016204	7.692577292	9.429932225	0.000153219	0.008576111	TRUE	60591379	24621670
4	rs32865425	ENSMUSG00000028645	Slc2a1	119108711	119137983	0.156183845	0.128470634	7.129319909	9.429404707	0.000153575	0.008588539	TRUE	124654566	5516583
6	rs13478995	ENSMUSG00000061353	Cxcl12	117168535	117181367	-0.108992715	0.036626238	6.84934211	9.422134577	0.000153965	0.008595461	TRUE	117470880	289513
10	rs13480628	ENSMUSG00000003072	Atp5d	80138632	80145818	0.141968224	0.144469402	6.934578552	9.411558936	0.000155908	0.008668611	TRUE	67238174	12900458
16	rs4162529	ENSMUSG00000059003	Grin2a	9567898	9995560	-0.101780213	-0.157339606	7.461831374	9.413857665	0.000155952	0.008668611	TRUE	12261912	2266352
11	rs238893157	ENSMUSG00000048076	Arf1	59211412	59228270	-0.006197764	0.084636886	8.678872197	9.436073777	0.000156535	0.008693539	TRUE	90480671	31252401
8	rs230879074	ENSMUSG00000031872	Bean1	104170442	104219122	0.393137272	0.42107722	3.449142572	9.399968117	0.000157354	0.008731447	TRUE	119945761	15726639
1	rs32180662	ENSMUSG00000026447	Pik3c2b	133045667	133108687	0.194559191	0.09713638	5.76481519	9.398653894	0.000157901	0.008754225	TRUE	116037566	17008101
15	rs31858887	ENSMUSG00000042292	Mrtfa	81012281	81190757	-0.128377779	-6.05E-05	6.359620971	9.388730113	0.00015921	0.008809777	TRUE	71632551	9379730
1	rs51237371	ENSMUSG00000026360	Rgs2	143999338	144004161	0.200448435	NA	6.856773084	3.893725784	0.000159315	0.008809777	TRUE	181318003	37313842
5	rs3719791	ENSMUSG00000029309	Sparcl1	104079111	104113733	0.102392986	0.017183502	10.03349811	9.415433241	0.000159668	0.008814162	TRUE	131541036	27427303
4	rs46850777	ENSMUSG00000060206	Zfp462	54945048	55083563	0.022890769	-0.129878106	6.253945904	9.375508695	0.00016097	0.008869005	TRUE	40805010	14140038
11	rs238893157	ENSMUSG00000041920	Slc16a6	109450855	109473598	-0.172976737	-0.28575244	5.035248142	9.401982334	0.000161215	0.008869031	TRUE	90480671	18970184
9	rs49019729	ENSMUSG00000032452	Clstn2	97444395	98033181	0.019065796	-0.185601711	5.748286649	9.366736303	0.000161858	0.00888741	TRUE	120016907	21983726
17	rs46703123	ENSMUSG00000054640	Slc8a1	81373105	81738377	-0.008977526	0.388791515	3.578334823	9.367219335	0.000161964	0.00888741	TRUE	26854246	54518859
9	rs49019729	ENSMUSG00000052911	Lamb2	108479736	108490530	-0.159802689	-0.112193779	5.469354872	9.347106351	0.000164646	0.009011443	TRUE	120016907	11526377
13	rs29248623	ENSMUSG00000021478	Drd1	54051183	54055705	-0.265765865	-0.213852289	8.293035981	9.873096099	0.000165284	0.009038668	TRUE	52758052	1293131
14	rs236603300	ENSMUSG00000055421	Pcdh9	93013410	93890679	-0.1007983	0.104263552	6.971826768	9.342583491	0.000165834	0.009059811	TRUE	116603597	22712918
15	rs246033409	ENSMUSG00000022415	Syngr1	80091334	80119501	-0.099538146	-0.136311248	9.073369667	9.339644141	0.000165953	0.009059811	TRUE	11336383	68754951
7	rs31995355	ENSMUSG00000063297	Luzp2	54835498	55268885	0.03340384	0.26207794	7.536943988	9.336586391	0.000166343	0.009073417	TRUE	4006930	50828568
1	rs6341208	ENSMUSG00000084989	Crocc2	93168725	93231072	0.868627888	NA	0.388418335	3.881466365	0.000166655	0.009074993	TRUE	163132699	69901627
7	rs31995355	ENSMUSG00000053550	Shisa7	4825552	4844696	-0.086233741	-0.160779172	8.611737476	9.330395337	0.000167242	0.009085885	TRUE	4006930	818622
1	rs263412184	ENSMUSG00000003134	Tbc1d8	39371492	39478755	-0.184802241	-0.210443302	6.592647911	9.331642113	0.00016728	0.009085885	TRUE	29549273	9822219
10	rs246274290	ENSMUSG00000035863	Palm	79793572	79820896	0.152350321	0.189015672	8.384807253	9.327126811	0.000167867	0.009109707	TRUE	88091833	8270937
3	rs260058764	ENSMUSG00000027895	Kcnc4	107438303	107459552	0.196953912	0.44255089	5.298593089	9.754052251	0.000168002	0.009109707	TRUE	159811101	52351549
1	rs51237371	ENSMUSG00000073530	Pappa2	158711727	158980490	-0.76881164	NA	0.867239383	-3.8768426	0.000169506	0.009168046	TRUE	181318003	22337513
11	rs49027247	ENSMUSG00000025579	Gaa	119267887	119285454	-0.073920886	0.057676405	7.959491194	9.3007356	0.000172003	0.009279653	TRUE	120306788	1021334
18	rs263687961	ENSMUSG00000041607	Mbp	82475146	82585637	-0.206757477	0.004492961	12.21185929	9.317167746	0.000173447	0.009349677	TRUE	90448757	7863120
17	rs4137196	ENSMUSG00000024403	Atp6v1g2	35233660	35238767	0.042289102	0.15451097	8.340084642	9.28526555	0.000173988	0.009363933	TRUE	5332903	29900757
6	rs13478995	ENSMUSG00000072778	Vmn2r27	124189756	124231856	-0.472930548	0.819257884	-1.137409163	9.280157921	0.000174216	0.009367549	TRUE	117470880	6718876
5	rs3719791	ENSMUSG00000029634	Rnf6	146209192	146221555	-0.173152329	-0.115156288	6.393634726	9.313221262	0.000174416	0.009370453	TRUE	131541036	14668156
9	rs217366063	ENSMUSG00000013076	Amotl1	14541966	14645056	0.243837724	0.155334116	5.659191177	9.279899941	0.000174894	0.009388283	TRUE	25130622	10485566
4	rs32865425	ENSMUSG00000029055	Plch2	154983115	155056784	-0.139856523	0.089933183	6.232666324	9.278191235	0.000175157	0.009394541	TRUE	124654566	30328549
2	rs33162749	ENSMUSG00000027347	Rasgrp1	117279993	117343001	0.109761895	0.048951553	9.288142053	9.275004197	0.000175822	0.009422336	TRUE	78799176	38480817
7	rs32060039	ENSMUSG00000038738	Shank1	44310253	44360572	0.172508665	-0.114989978	8.49864589	9.273067581	0.00017636	0.009443282	TRUE	71816909	27456337
12	rs6385807	ENSMUSG00000020591	Ntsr2	16653382	16660227	0.130309569	0.174885748	6.386418056	9.265248402	0.000177026	0.009471017	TRUE	55758373	39098146
13	rs29235721	ENSMUSG00000062822	4833420G17Rik	119462768	119486120	0.153082262	0.19179026	5.045032795	9.25624906	0.000178232	0.009527598	TRUE	119143521	319247
17	rs4137196	ENSMUSG00000024059	Clip4	71768473	71864273	0.087867185	-0.138087101	6.253302792	9.244054098	0.000180345	0.009620951	TRUE	5332903	66435570
14	rs30264676	ENSMUSG00000021959	Lats2	57689662	57758388	0.200971343	0.029572954	4.827237156	9.241566195	0.000180427	0.009620951	TRUE	74415721	16657333
11	rs238893157	ENSMUSG00000035441	Myo1d	80482126	80780025	0.104204993	-0.183315776	4.802559532	9.260881024	0.000182146	0.00969648	TRUE	90480671	9700646
11	rs238893157	ENSMUSG00000017167	Cntnap1	101170523	101190724	-0.11940678	-0.115323481	8.519244118	9.249581503	0.000183937	0.009775627	TRUE	90480671	10689852
19	rs30608930	ENSMUSG00000037126	Psd	46312087	46327156	-0.132208288	-0.022195146	9.151929869	9.21594672	0.000184666	0.009797529	TRUE	52359370	6032214
9	rs49019729	ENSMUSG00000047036	Zfp445	122844529	122866006	-0.053440593	0.037824474	8.476267622	9.214461299	0.000184807	0.009797529	TRUE	120016907	2827622
13	rs29235721	ENSMUSG00000021701	Plk2	110395046	110400844	-0.014102782	0.11208507	8.036295985	9.211174202	0.000185372	0.009819339	TRUE	119143521	8742677
12	rs6385807	ENSMUSG00000035133	Arhgap5	52503972	52571975	0.041079745	0.160116663	7.227430139	9.20505503	0.000186556	0.009868878	TRUE	55758373	3186398
8	rs245638874	ENSMUSG00000034799	Unc13a	71624417	71671757	-0.00850143	0.193980765	8.421698484	9.259595388	0.000186796	0.009868878	TRUE	59125561	12498856
9	rs217366063	ENSMUSG00000032327	Stra6	58063788	58153996	-0.099066997	0.306023342	2.988607385	9.203539812	0.000186922	0.009868878	TRUE	25130622	32933166
18	rs13483369	ENSMUSG00000024238	Zeb1	5591860	5775467	0.093510225	0.002984893	7.330995663	9.193262293	0.000187897	0.00989597	TRUE	54614841	48839374
11	rs238893157	ENSMUSG00000038351	Sgsm2	74849261	74897060	-0.130728378	-0.072559233	7.351547602	9.220600194	0.000188614	0.009925576	TRUE	90480671	15583611
X	rs226119295	ENSMUSG00000047797	Gjb1	101376378	101385629	-0.387560172	0.172268332	4.755503542	9.193856094	0.000188948	0.009934992	TRUE	120419803	19034174
15	rs31810918	ENSMUSG00000022354	Ndufb9	58933756	58939488	-0.074793745	-0.222715	5.31650994	9.1852858	0.000190202	0.009992763	TRUE	37462413	21471343
7	rs235606231	ENSMUSG00000066129	Kndc1	139894696	139941537	-0.163483131	0.026583861	6.693699941	9.210268884	0.000190589	0.010004892	TRUE	120135179	19759517
9	rs49019729	ENSMUSG00000032050	Rdx	52047173	52100463	0.024483523	0.163155269	6.388058033	9.173999955	0.000191443	0.010041552	TRUE	120016907	67916444
6	rs245539697	ENSMUSG00000017978	Cadps2	23262773	23839421	-0.53358329	-0.730135394	4.599895332	9.17125037	0.000192039	0.01005636	TRUE	90159627	66320206
17	rs33387924	ENSMUSG00000024188	Luc7l	26252896	26285504	-0.091603071	0.0057881	6.906472073	9.171216193	0.000192502	0.010072389	TRUE	67752883	41467379
1	rs51237371	ENSMUSG00000037474	Dtl	191537356	191575544	-0.407355364	NA	2.321993104	-3.83851218	0.000194997	0.010173398	TRUE	181318003	10219353
6	rs13478995	ENSMUSG00000030104	Edem1	108828641	108859356	-0.159740753	0.00313531	5.053066052	9.150523917	0.000195066	0.010173398	TRUE	117470880	8611524
8	rs236928053	ENSMUSG00000070003	Ssbp4	70597490	70608872	-0.078208168	0.145928701	6.280010178	9.155630728	0.000195304	0.010177549	TRUE	14127388	56470102
1	rs51237371	ENSMUSG00000042046	Dstyk	132417555	132466958	0.096114322	NA	6.789225065	3.836634657	0.000196335	0.010210188	TRUE	181318003	48851045
2	rs33162749	ENSMUSG00000027419	Pcsk2	143546156	143816285	0.129864744	0.056507657	8.506665145	9.144150761	0.000197052	0.010235389	TRUE	78799176	64746980
5	rs33209545	ENSMUSG00000063430	Wscd2	113490333	113589725	-0.156491355	-0.215685699	6.287633823	9.140127787	0.000197861	0.010268364	TRUE	59833642	53656691
4	rs32865425	ENSMUSG00000028760	Eif4g3	137993022	138208508	-0.0970319	-0.004544182	7.012404875	9.137115131	0.000198069	0.010268364	TRUE	124654566	13338456
8	rs236928053	ENSMUSG00000003575	Crtc1	70382355	70439579	-0.077355289	0.037661028	8.405524938	9.138940201	0.000198167	0.010268364	TRUE	14127388	56254967
1	rs6341208	ENSMUSG00000057329	Bcl2	106538178	106714274	-0.153423172	NA	5.419293562	-3.83326703	0.000198757	0.01029063	TRUE	163132699	56418425
5	rs3719791	ENSMUSG00000029528	Pxn	115506676	115555987	0.185899598	0.122833133	5.685643432	9.159392615	0.000199268	0.010308783	TRUE	131541036	15985049
8	rs236928053	ENSMUSG00000037234	Hook3	26021421	26119224	0.121926831	0.067714837	6.706822072	9.116968206	0.000202	0.010429225	TRUE	14127388	11894033
8	rs245638874	ENSMUSG00000031835	Mbtps1	119508156	119558735	-0.142272427	-0.045785719	6.390918406	9.168329318	0.000202083	0.010429225	TRUE	59125561	60382595
7	rs3148686	ENSMUSG00000003865	Gys1	45434844	45456619	-0.222005296	-0.332594263	4.164892715	9.108352737	0.000203181	0.010454574	TRUE	30306475	15128369
1	rs51237371	ENSMUSG00000026430	Rassf5	131176410	131245258	-0.205439018	NA	4.37842855	-3.827153103	0.000203226	0.010454574	TRUE	181318003	50072745
11	rs48169870	ENSMUSG00000017344	Vtn	78499091	78502324	-0.171071421	-0.027246676	6.31154823	9.194177134	0.000203692	0.010470149	TRUE	30675691	47823400
11	rs48169870	ENSMUSG00000038807	Rap1gap2	74383356	74610915	-0.143928398	-0.184889879	7.898552275	9.190405093	0.000204351	0.010495616	TRUE	30675691	43707665
X	rs226119295	ENSMUSG00000031385	Plxnb3	73757090	73772514	-0.375416674	0.049411638	5.735416862	9.102463916	0.000204615	0.010500809	TRUE	120419803	46647289
14	rs236603300	ENSMUSG00000004558	Ndrg2	51905271	51914158	0.058487602	0.171789934	9.428755876	9.095658449	0.000205626	0.010544226	TRUE	116603597	64689439
14	rs30264676	ENSMUSG00000050222	Il17d	57524777	57543166	-0.220434891	0.10072128	3.48425905	9.079256158	0.000207873	0.010634005	TRUE	74415721	16872555
X	rs221876655	ENSMUSG00000016319	Slc25a5	36795651	36798807	0.142287044	0.088919418	7.746988681	9.075928702	0.000209455	0.010697872	TRUE	90719435	53920628
13	rs29235721	ENSMUSG00000021709	Erbin	103818787	103920514	0.147493157	0.100925601	7.422523055	9.066539384	0.000210306	0.010732806	TRUE	119143521	15223007
8	rs236928053	ENSMUSG00000031834	Pik3r2	70768176	70776713	-0.104826214	-0.011777509	7.254287799	9.062517121	0.000211827	0.01080184	TRUE	14127388	56640788
15	rs31858887	ENSMUSG00000015002	Efr3a	65787034	65873816	0.098950427	-0.12708184	5.926861456	9.054491427	0.000213017	0.010845295	TRUE	71632551	5758735
3	rs30751697	ENSMUSG00000068798	Rap1a	105727267	105801336	0.002303483	-0.205303938	5.20046679	9.076941632	0.000214058	0.010889644	TRUE	54914906	50812361
2	rs33064547	ENSMUSG00000040479	Dgkz	91932824	91975864	0.239944161	0.22053413	8.630446845	9.037846479	0.000216307	0.010985581	TRUE	38946612	52986212
5	rs33508711	ENSMUSG00000029167	Ppargc1a	51454250	51567726	0.097109192	0.248924302	5.274048342	9.035461817	0.000216457	0.010985581	TRUE	40761789	10692461
15	rs246033409	ENSMUSG00000072663	Spef2	9578193	9748868	0.588023816	0.94683151	1.142457332	9.03076891	0.000217233	0.011007539	TRUE	11336383	1587515
17	rs4137196	ENSMUSG00000035521	Gnptg	25233331	25240124	-0.059174499	-0.145660651	6.603072853	9.025088403	0.000218305	0.011053164	TRUE	5332903	19900428
X	rs221876655	ENSMUSG00000034403	Pja1	99465734	99471273	0.21809518	-0.011338717	7.602162893	9.02564997	0.000218851	0.011072082	TRUE	90719435	8746299
13	rs29248623	ENSMUSG00000054728	Phactr1	42680623	43138526	-0.16418835	-0.160904688	10.13847711	9.510040133	0.000219786	0.011110608	TRUE	52758052	9619526
15	rs31858887	ENSMUSG00000023022	Lima1	99778470	99875456	0.25033701	0.306782759	4.179563243	9.017472351	0.000220017	0.011113528	TRUE	71632551	28145919
15	rs31858887	ENSMUSG00000042524	Sun2	79724070	79742536	-0.123970333	0.037237459	6.859713655	9.011652225	0.000221138	0.011152629	TRUE	71632551	8091519
11	rs48169870	ENSMUSG00000020893	Per1	69095217	69109960	0.238224912	0.030709629	7.428635293	9.092619044	0.000222212	0.011191979	TRUE	30675691	38419526
14	rs30264676	ENSMUSG00000059674	Cdh24	54631231	54641364	0.450066622	0.330875164	3.353150683	9.000773236	0.00022263	0.011201482	TRUE	74415721	19774357
15	rs31810918	ENSMUSG00000022272	Myo10	25622525	25813673	0.023332578	0.185864811	5.43306341	8.999898359	0.000223595	0.011241216	TRUE	37462413	11648740
1	rs51237371	ENSMUSG00000007097	Atp1a2	172271709	172298064	-0.072351175	NA	9.742757846	-3.798955323	0.000225103	0.011290507	TRUE	181318003	9019939
19	rs30709918	ENSMUSG00000033717	Adra2a	54044151	54048982	0.248927925	0.478193096	3.306952964	9.015283388	0.000225452	0.011298844	TRUE	16602218	37441933
3	rs13474735	ENSMUSG00000015850	Adamtsl4	95676201	95687917	-0.113773276	-0.441869603	4.042288596	8.987527125	0.000225621	0.011298844	TRUE	95734876	46959
5	rs33209545	ENSMUSG00000063919	Srrm4	116439275	116591817	0.204462725	0.033115847	5.416965292	8.98833339	0.000225891	0.011300306	TRUE	59833642	56605633
1	rs242608911	ENSMUSG00000026077	Npas2	39193731	39363236	-0.160172369	-0.059342169	5.81113366	8.987416475	0.000226003	0.011300306	TRUE	88806692	49443456
10	rs246274290	ENSMUSG00000037846	Rtkn2	67979570	68059740	-0.579913484	-0.809961843	1.820235859	8.977272354	0.000227753	0.011361771	TRUE	88091833	20032093
13	rs13481734	ENSMUSG00000021342	Prl	27057570	27065205	-1.684037546	-1.283473475	-2.318278216	8.971691286	0.000229211	0.01142513	TRUE	27037150	20420
3	rs260058764	ENSMUSG00000039058	Ak5	152462815	152668360	0.125030944	0.369563539	5.935512287	9.364675648	0.00022946	0.01142866	TRUE	159811101	7142741
17	rs4137196	ENSMUSG00000059714	Flot1	35823230	35832791	0.08110309	0.221095285	5.577977259	8.965714576	0.000229934	0.01144101	TRUE	5332903	30490327
15	rs246033409	ENSMUSG00000024479	Mal2	54571192	54602847	-0.067135549	-0.183852139	7.458144899	8.963377649	0.000230413	0.01144101	TRUE	11336383	43234809
8	rs245638874	ENSMUSG00000070000	Fcho1	71708387	71725716	-0.126672213	0.043818905	6.887063136	9.014045442	0.000230881	0.011454998	TRUE	59125561	12582826
17	rs33387924	ENSMUSG00000039601	Rcan2	43801351	44039516	-0.071348599	-0.130638586	8.497021047	8.954191987	0.000232653	0.011534042	TRUE	67752883	23713367
9	rs226723272	ENSMUSG00000042444	Mindy2	70599014	70657174	-0.111005895	-0.088794078	6.851825627	8.951878396	0.000233212	0.011552829	TRUE	3994759	66604255
10	rs13480628	ENSMUSG00000034771	Tle2	81574561	81590845	0.078839816	0.26044478	4.544438637	8.948433453	0.000233462	0.011556293	TRUE	67238174	14336387
8	rs13479672	ENSMUSG00000058301	Upf1	70331525	70353278	-0.124958094	-0.009902596	6.218589706	8.936985165	0.000236307	0.011671555	TRUE	29097075	41234450
2	rs217443774	ENSMUSG00000074527	Gm14296	176892509	176927809	-1.122955367	-1.462651895	1.843188428	8.936274297	0.000236447	0.011671555	TRUE	152781403	24111106
2	rs13476801	ENSMUSG00000074923	Pak6	118663303	118698020	-0.080118442	-0.228346347	6.430641397	8.961900981	0.000236518	0.011671555	TRUE	138480020	19782000
18	rs13483369	ENSMUSG00000039954	Stk32a	43207583	43318682	0.226843143	-0.014078194	4.398083024	8.920294574	0.000238522	0.011761392	TRUE	54614841	11296159
7	rs3148686	ENSMUSG00000035228	Ccdc106	5020553	5060785	0.291871368	0.274926241	5.453350768	8.920676376	0.000239382	0.01178573	TRUE	30306475	25245690
16	rs4193066	ENSMUSG00000013089	Etv5	22381309	22439719	-0.180183544	-0.317840507	6.369704284	8.960106883	0.000242766	0.011925392	TRUE	60954616	38514897
3	rs13476956	ENSMUSG00000036362	P2ry13	59207892	59210882	0.190118967	-0.029162609	4.683935277	8.903648241	0.000243031	0.011928011	TRUE	5370727	53837165
9	rs217366063	ENSMUSG00000034593	Myo5a	75071015	75223688	-0.053537101	-0.112490142	9.121415128	8.902147465	0.000243201	0.011928011	TRUE	25130622	49940393
4	rs13460207	ENSMUSG00000040372	Gpr63	24966407	25009233	0.28922703	-0.02909503	3.2429382	8.900319069	0.000243833	0.011949853	TRUE	21873684	3092723
4	rs32865425	ENSMUSG00000050390	C77080	129219578	129261404	-0.332725754	-0.102685807	4.17512892	8.886765426	0.000246501	0.012053012	TRUE	124654566	4565012
3	rs13474735	ENSMUSG00000032902	Slc16a1	104638668	104658462	0.077790229	-0.21258378	5.142499326	8.879020985	0.000248087	0.012102934	TRUE	95734876	8903792
8	rs245638874	ENSMUSG00000031762	Mt2	94172664	94173568	0.049475495	-0.250553262	6.079079134	8.927645252	0.000248798	0.012128371	TRUE	59125561	35047103
4	rs3680956	ENSMUSG00000028527	Ak4	101419277	101466995	-0.195449417	-0.121547482	5.249593351	8.876039742	0.000249193	0.012138436	TRUE	109874495	8407500
3	rs260058764	ENSMUSG00000041220	Elovl6	129532355	129638495	0.107851364	-0.123906723	6.376991418	9.245837506	0.000252492	0.01228981	TRUE	159811101	30172606
5	rs33508711	ENSMUSG00000029153	Ociad2	73322199	73341028	-0.170894099	-0.259589017	5.655435517	8.854126761	0.000253658	0.012328009	TRUE	40761789	32560410
7	rs32060039	ENSMUSG00000052512	Nav2	48908716	49610090	0.011755546	-0.12226627	6.360084149	8.85263547	0.000254535	0.012361104	TRUE	71816909	22206819
6	rs245539697	ENSMUSG00000030256	Bhlhe41	145858243	145865558	0.467025306	0.469848996	6.374235146	8.844964854	0.000255415	0.01239447	TRUE	90159627	55698616
9	rs30522453	ENSMUSG00000041986	Elmod1	53911457	53975301	0.030138155	0.117804897	8.339369706	8.841377871	0.000256332	0.012410852	TRUE	86220923	32245622
15	rs31810918	ENSMUSG00000022594	Lynx1	74747852	74753046	-0.03672647	-0.151612089	9.212167045	8.842729437	0.000256543	0.012411704	TRUE	37462413	37285439
17	rs46703123	ENSMUSG00000002504	Slc9a3r2	24639286	24650327	-0.160303068	-0.005846446	5.103239241	8.838548093	0.000256933	0.012421221	TRUE	26854246	2203919
9	rs49019729	ENSMUSG00000032060	Cryab	50751325	50756636	0.100171922	0.259518342	6.536355905	8.820174321	0.000260851	0.012572764	TRUE	120016907	69260271
4	rs3680956	ENSMUSG00000034557	Zfyve9	108637466	108780798	0.143778891	0.045995439	6.03193342	8.818755631	0.000262009	0.012590771	TRUE	109874495	1093697
2	rs33064547	ENSMUSG00000015090	Ptgds	25466709	25470046	-0.407530901	-0.219660736	6.65716601	8.811352215	0.000263692	0.012652683	TRUE	38946612	13476566
5	rs33508711	ENSMUSG00000045318	Adra2c	35278319	35281763	0.086930711	-0.190705538	5.658698304	8.808567283	0.000263986	0.012657321	TRUE	40761789	5480026
3	rs50526143	ENSMUSG00000042613	Pbxip1	89436706	89450952	0.033430701	-0.114341477	6.165153932	8.802242704	0.000265703	0.012721453	TRUE	119108318	29657366
6	rs13478995	ENSMUSG00000055027	Smyd1	71213940	71322233	-0.610882445	-0.372379994	1.249672016	8.795804822	0.000266055	0.012721453	TRUE	117470880	46148647
4	rs32865425	ENSMUSG00000034171	Faah	115967145	116017926	-0.235568106	0.015181023	5.46152086	8.799345582	0.000266116	0.012721453	TRUE	124654566	8636640
9	rs217366063	ENSMUSG00000032324	Tspan3	56131725	56165477	0.044386821	-0.04409002	7.788481986	8.792779602	0.000267648	0.012766184	TRUE	25130622	31001103
3	rs50526143	ENSMUSG00000028194	Ddah1	145758675	145894277	-0.000528615	-0.118103096	7.221927004	8.787680512	0.000269115	0.012817122	TRUE	119108318	26650357
2	rs13476801	ENSMUSG00000039001	Rps21	180257377	180258445	-0.015635681	-0.139141623	7.268295207	8.811683917	0.000269554	0.012828491	TRUE	138480020	41777357
3	rs260058764	ENSMUSG00000039103	Nexn	152236982	152266350	-0.036940034	-0.315744955	5.529219806	9.155450864	0.00027159	0.012915813	TRUE	159811101	7544751
18	rs13483369	ENSMUSG00000046886	Zfp474	52615915	52639830	1.271551425	1.059027788	-0.458371105	8.769396489	0.000272253	0.012937746	TRUE	54614841	1975011
16	rs4217166	ENSMUSG00000022658	Tagln3	45711230	45724608	-0.057445783	-0.232343809	6.498220856	8.771786742	0.000273075	0.012967246	TRUE	90181009	44456401
1	rs263412184	ENSMUSG00000055322	Tns1	73910231	74124449	-0.113738046	-0.129575414	6.591442447	8.766741608	0.000273953	0.012999281	TRUE	29549273	44360958
1	rs263412184	ENSMUSG00000026014	Raph1	60482292	60567104	0.204185738	0.107043624	5.849767224	8.760422287	0.000275475	0.013052208	TRUE	29549273	30933019
11	rs240617401	ENSMUSG00000017781	Pitpna	75588097	75628804	-0.093092877	0.059467061	7.797967445	8.783135395	0.000275861	0.013060898	TRUE	46222615	29365482
10	rs246274290	ENSMUSG00000025409	Mbd6	127281956	127289018	0.191048944	0.218245012	6.745368549	8.757250835	0.000276137	0.013064325	TRUE	88091833	39190123
18	rs13483369	ENSMUSG00000002477	Snrpd1	10617775	10642079	-0.226898571	-0.042442673	4.312642975	8.747747277	0.000277475	0.013095986	TRUE	54614841	43972762
6	rs13478783	ENSMUSG00000068748	Ptprz1	22875502	23052916	-0.163975556	-0.140087465	8.089463738	8.749210908	0.000277622	0.013095986	TRUE	60591379	37538463
9	rs30522453	ENSMUSG00000034858	Fam214a	74952884	75032468	0.080233573	0.192785961	6.553301381	8.741605507	0.000279761	0.013187187	TRUE	86220923	11188455
5	rs33209545	ENSMUSG00000042249	Grk3	112910482	113015791	0.137823629	0.092686357	6.843851912	8.739613407	0.000280831	0.013227919	TRUE	59833642	53076840
15	rs31858887	ENSMUSG00000044216	Kcnj4	79483714	79505241	-0.095007463	0.020824931	8.013213199	8.736654265	0.000281323	0.013241374	TRUE	71632551	7851163
10	rs29330320	ENSMUSG00000019960	Dusp6	99263231	99267489	-0.198380185	-0.295232527	5.443207102	8.733769716	0.000281575	0.013243513	TRUE	29612666	69650565
1	rs32180662	ENSMUSG00000026576	Atp1b1	164437109	164458355	-0.097118995	-0.030530902	9.681710228	8.733515734	0.00028219	0.013262713	TRUE	116037566	48399543
5	rs33209545	ENSMUSG00000029168	Dpysl5	30711564	30799375	0.103977204	0.330759353	5.330244507	8.731642135	0.000282801	0.013281724	TRUE	59833642	29034267
17	rs4137196	ENSMUSG00000025733	Rhot2	25838457	25844851	-0.01872624	-0.116760074	7.076053022	8.723508788	0.000284277	0.013321782	TRUE	5332903	20505554
2	rs33162749	ENSMUSG00000038718	Pbx3	34171457	34373142	-0.227109187	-0.160977707	5.720464113	8.721017418	0.000285295	0.013357368	TRUE	78799176	44426034
15	rs31858887	ENSMUSG00000022489	Pde1b	103503034	103530052	-0.152130466	-0.013553034	10.24423965	8.720043571	0.000285452	0.013357368	TRUE	71632551	31870483
10	rs246274290	ENSMUSG00000019961	Tmpo	91147571	91181315	-0.242545709	-0.266258957	5.239036785	8.717316927	0.000285981	0.013372375	TRUE	88091833	3055738
4	rs13477746	ENSMUSG00000047945	Marcksl1	129513581	129515985	-0.142014281	0.053597988	5.285818074	8.726528584	0.000290268	0.013524214	TRUE	65944235	63569346
8	rs245638874	ENSMUSG00000031503	Col4a2	11312805	11449287	-0.034858981	0.235455457	5.433818457	8.749729134	0.000290282	0.013524214	TRUE	59125561	47676274
8	rs230879074	ENSMUSG00000031748	Gnao1	93809966	93969388	-0.043929729	-0.092008803	9.708237817	8.695259002	0.000291232	0.013558673	TRUE	119945761	25976373
11	rs240617401	ENSMUSG00000018470	Kcnab3	69326258	69333042	-0.215260295	0.257937229	4.769079557	8.71932454	0.000291655	0.013558673	TRUE	46222615	23103643
1	rs263412184	ENSMUSG00000026103	Gls	52163448	52233232	0.105141226	0.08072813	8.233706791	8.6885015	0.000293414	0.013630599	TRUE	29549273	22614175
6	rs13478995	ENSMUSG00000036371	Serbp1	67238176	67297736	0.113033785	0.052763714	7.397956224	8.679207916	0.000294729	0.01367723	TRUE	117470880	50173144
15	rs246033409	ENSMUSG00000022551	Cyc1	76343523	76346260	-0.059770079	-0.136524653	7.057801597	8.679963525	0.000295362	0.013687461	TRUE	11336383	65007140
3	rs13474735	ENSMUSG00000043441	Gpr149	62529077	62605140	-0.012780966	0.452273933	3.027432419	8.679573292	0.000295491	0.013687461	TRUE	95734876	33129736
10	rs13480628	ENSMUSG00000034949	Zfr2	81233155	81252123	0.151419194	0.197762586	5.622167737	8.66715516	0.000298725	0.013797424	TRUE	67238174	13994981
1	rs242608911	ENSMUSG00000013275	Slc41a1	131827493	131848865	-0.125849837	-0.136064297	6.916383751	8.654187744	0.000302601	0.013956375	TRUE	88806692	43020801
9	rs49019729	ENSMUSG00000074060	Fbxw15	109552602	109568262	-0.138726537	0.463190132	1.991378209	8.645484493	0.000304068	0.01401399	TRUE	120016907	10448645
9	rs30522453	ENSMUSG00000010064	Slc38a3	107650634	107669530	0.027635007	-0.148959773	6.221301303	8.64578678	0.00030431	0.014015082	TRUE	86220923	21429711
6	rs245539697	ENSMUSG00000038058	Nod1	54923949	54972612	-0.047159097	0.289766591	3.106362626	8.633446888	0.000307497	0.014151674	TRUE	90159627	35187015
6	rs13478783	ENSMUSG00000056755	Grm7	110645581	111567230	0.210557277	0.185599694	5.98131456	8.614341552	0.00031253	0.014352465	TRUE	60591379	50054202
9	rs49019729	ENSMUSG00000039115	Itga9	118606690	118901003	-0.125231496	0.149186614	4.435528964	8.600558979	0.000316315	0.014484829	TRUE	120016907	1115904
6	rs245539697	ENSMUSG00000038115	Ano2	125690419	126040126	0.731670287	0.79070426	4.562441675	8.585091325	0.000320848	0.014671798	TRUE	90159627	35530792
3	rs13477019	ENSMUSG00000027499	Pkia	7366669	7445366	0.024425483	-0.103544048	8.111938549	8.585620991	0.000321009	0.014671798	TRUE	23824920	16379554
14	rs30264676	ENSMUSG00000022103	Gfra2	70890120	70979838	0.4584168	0.36963578	4.919511884	8.583124738	0.0003211	0.014671798	TRUE	74415721	3435883
10	rs13480628	ENSMUSG00000020219	Timm13	80899450	80900969	0.184269147	0.113376115	5.887454404	8.58419402	0.000321312	0.014671798	TRUE	67238174	13661276
8	rs230879074	ENSMUSG00000006362	Cbfa2t3	122625141	122699109	0.26453612	0.375673925	4.303274049	8.581367765	0.000321883	0.014687413	TRUE	119945761	2679380
12	rs6385807	ENSMUSG00000001496	Nkx2-1	56531958	56536908	-0.081894586	0.505092647	2.055448269	8.578902973	0.000322742	0.014716171	TRUE	55758373	773585
9	rs49019729	ENSMUSG00000041608	Entpd3	120539818	120568327	-0.0453526	0.226702657	3.973501332	8.57682603	0.000322985	0.014716814	TRUE	120016907	522911
10	rs246274290	ENSMUSG00000051067	Lingo3	80832801	80844039	0.218901068	0.159179901	7.383674846	8.576089098	0.000323746	0.014741014	TRUE	88091833	7247794
9	rs49019729	ENSMUSG00000051234	Rnf7	96470937	96478675	0.057779134	0.151140096	6.233477157	8.572902063	0.000324102	0.014742383	TRUE	120016907	23538232
2	rs217443774	ENSMUSG00000027438	Napb	148693985	148732467	-0.057963936	0.075024191	8.432793923	8.568335233	0.000326448	0.014811514	TRUE	152781403	4048936
17	rs4137196	ENSMUSG00000023915	Tnfrsf21	43016555	43089189	-0.02486657	0.183375753	5.719699579	8.565102097	0.000326716	0.014813214	TRUE	5332903	37683652
14	rs30264676	ENSMUSG00000108841	Frmpd2	33471696	33575269	0.598769456	-0.594122403	0.628006576	8.549265293	0.000330808	0.014977567	TRUE	74415721	40840452
6	rs245539697	ENSMUSG00000049112	Oxtr	112473683	112489943	0.031312206	-0.567946414	1.689972859	8.541537997	0.000333376	0.015075849	TRUE	90159627	22314056
8	rs230879074	ENSMUSG00000013160	Atp6v0d1	105524465	105566047	0.113948554	0.10460239	7.370315163	8.533177416	0.00033582	0.015140441	TRUE	119945761	14379714
7	rs32060039	ENSMUSG00000054716	Zfp771	127244274	127254803	0.393802549	0.150767774	3.264828006	8.53016309	0.000337759	0.015217173	TRUE	71816909	55427365
6	rs245539697	ENSMUSG00000023191	P3h3	124841089	124857752	0.428305615	0.409795099	4.987142362	8.525031599	0.000338254	0.015228764	TRUE	90159627	34681462
12	rs6385807	ENSMUSG00000036295	Lrrn3	41451668	41486431	-0.177801282	-0.157195282	5.991262159	8.520740263	0.000339683	0.015272392	TRUE	55758373	14271942
19	rs30709918	ENSMUSG00000025217	Btrc	45363734	45530013	0.117184178	0.134667769	6.732013665	8.54437145	0.000339936	0.015272392	TRUE	16602218	28761516
11	rs49027247	ENSMUSG00000050288	Fzd2	102604396	102608058	-0.142556456	0.102637936	4.537373896	8.502621782	0.000345763	0.015458438	TRUE	120306788	17698730
3	rs13476956	ENSMUSG00000036834	Plch1	63696234	63899472	-0.359385133	-0.219570792	3.240715525	8.488361071	0.000349891	0.015610386	TRUE	5370727	58325507
8	rs245638874	ENSMUSG00000025318	Jph3	121729623	121794276	-0.082016804	0.132286192	8.339342107	8.518212352	0.000355009	0.015819031	TRUE	59125561	62604062
6	rs13478995	ENSMUSG00000054226	Tprkb	85911865	85930284	-0.138294545	0.012090076	5.513764449	8.464822624	0.000355914	0.0158351	TRUE	117470880	31540596
3	rs13477019	ENSMUSG00000027834	Serpini1	75557547	75643495	-0.229412596	-0.055359498	6.926943255	8.461799532	0.000357955	0.015914878	TRUE	23824920	51732627
17	rs46703123	ENSMUSG00000045038	Prkce	86167785	86657919	0.112336017	0.062423343	8.368757439	8.454467281	0.000360036	0.015996333	TRUE	26854246	59313539
9	rs49019729	ENSMUSG00000032412	Atp1b3	96332655	96364442	0.036268628	0.135603901	6.923053627	8.450479579	0.000360981	0.01602722	TRUE	120016907	23652465
13	rs29235721	ENSMUSG00000091387	Gcnt4	96924689	96950906	0.164835801	-0.174052913	3.898746498	8.447530644	0.000361977	0.016060328	TRUE	119143521	22192615
2	rs33064547	ENSMUSG00000058740	Kcnt1	25863734	25918273	0.085211353	-0.064631656	8.121976171	8.449656894	0.000362281	0.016062695	TRUE	38946612	13028339
16	rs4193066	ENSMUSG00000063358	Mapk1	16983382	17047453	-0.017663061	-0.093990404	9.500429891	8.484947329	0.000366624	0.016226389	TRUE	60954616	43907163
19	rs30608930	ENSMUSG00000025213	Kazald1	45075241	45079289	-0.16088211	0.469034097	1.64381703	8.433056342	0.000366731	0.016226389	TRUE	52359370	7280081
16	rs4217166	ENSMUSG00000022840	Adcy5	35154877	35305738	0.043158485	0.229714661	9.905587463	8.419603279	0.0003721	0.01644129	TRUE	90181009	54875271
19	rs30608930	ENSMUSG00000024789	Jak2	29251828	29313080	0.001552111	-0.150109902	5.94669002	8.415181272	0.000372554	0.016450015	TRUE	52359370	23046290
5	rs3719791	ENSMUSG00000029602	Rasal1	120648812	120679597	-0.084022991	0.173926334	6.036158535	8.439176329	0.000373269	0.016470275	TRUE	131541036	10861439
6	rs13478995	ENSMUSG00000043298	Smco3	136829927	136835452	-0.329406606	0.056185828	2.65648093	8.406303267	0.000374757	0.016513234	TRUE	117470880	19359047
X	rs221876655	ENSMUSG00000025151	Maged1	94535474	94542143	0.180632076	0.02775861	8.655632866	8.40976497	0.000375579	0.016528709	TRUE	90719435	3816039
3	rs13474735	ENSMUSG00000033161	Atp1a1	101576219	101604684	0.125946519	0.001191628	8.297109101	8.40678894	0.000375623	0.016528709	TRUE	95734876	5841343
18	rs13483369	ENSMUSG00000024558	Mapk4	73928486	74065359	0.106278138	0.008685203	7.010158217	8.399782185	0.00037687	0.016560852	TRUE	54614841	19313645
6	rs13478783	ENSMUSG00000036402	Gng12	66896397	67021350	-0.205949482	-0.142624518	6.503919137	8.395501989	0.000378933	0.016617457	TRUE	60591379	6305018
5	rs33404968	ENSMUSG00000029304	Spp1	104435118	104441050	-0.446157977	0.206082336	2.273868399	8.397230383	0.000379368	0.016618413	TRUE	149026872	44585822
3	rs13477019	ENSMUSG00000027951	Adar	89715022	89753446	-0.057102806	0.076316495	7.407037663	8.395535613	0.000379474	0.016618413	TRUE	23824920	65890102
5	rs33209545	ENSMUSG00000038126	Mphosph9	124250959	124327972	0.146965483	0.007269484	5.613421778	8.395480163	0.000380023	0.016631101	TRUE	59833642	64417317
13	rs29235721	ENSMUSG00000021596	Mctp1	76384535	77031810	-0.080055456	0.096442101	6.836173618	8.388788338	0.000381213	0.016671824	TRUE	119143521	42111711
1	rs242608911	ENSMUSG00000026247	Ecel1	87147655	87156521	-0.258485554	-0.277177961	4.662330003	8.385489207	0.000383279	0.016725808	TRUE	88806692	1650171
14	rs30264676	ENSMUSG00000022185	Acin1	54642161	54686931	0.139894783	0.164461359	6.851549065	8.379547531	0.000384156	0.016731987	TRUE	74415721	19728790
2	rs33064547	ENSMUSG00000026879	Gsn	35256380	35307892	-0.221951958	-0.073795693	4.901730219	8.381675864	0.000384637	0.016731987	TRUE	38946612	3638720
X	rs226776950	ENSMUSG00000044550	Tceal3	136590842	136668378	0.154964807	0.106428195	6.545805368	8.367188314	0.000389468	0.016917598	TRUE	152774935	16106557
2	rs33064547	ENSMUSG00000002107	Celf2	6539694	7509563	0.078421349	-0.006264429	9.460161985	8.363740161	0.000390766	0.016962531	TRUE	38946612	31437049
8	rs245638874	ENSMUSG00000061410	Zcchc14	121598703	121652901	-0.11374992	-0.06423897	7.329022913	8.406466487	0.00039133	0.016966628	TRUE	59125561	62473142
11	rs48169870	ENSMUSG00000043999	Gpr75	30885358	30893729	0.252074226	0.099420042	3.763839462	8.435921564	0.000391389	0.016966628	TRUE	30675691	209667
7	rs31995355	ENSMUSG00000070570	Slc17a7	45163949	45176142	0.021908903	0.407042118	9.111589145	8.351998566	0.00039408	0.017037247	TRUE	4006930	41157019
14	rs30264676	ENSMUSG00000017491	Rarb	16430839	16819156	-0.13592041	0.048724027	6.640233269	8.349474836	0.000394484	0.017043259	TRUE	74415721	57596565
6	rs13478995	ENSMUSG00000044927	H1f10	87980421	87981637	0.238177604	0.040220114	3.916177271	8.33644323	0.000398585	0.017185712	TRUE	117470880	29489243
12	rs6385807	ENSMUSG00000042734	Ttc9	81631249	81667557	-0.004527842	0.172109893	5.43464614	8.330453573	0.00040169	0.017284306	TRUE	55758373	25872876
10	rs29330320	ENSMUSG00000020238	Ncln	81486249	81496392	0.130490524	0.067840544	6.181794233	8.328510657	0.000402217	0.017284306	TRUE	29612666	51873583
5	rs3719791	ENSMUSG00000029648	Flt1	147561604	147726011	0.034133026	-0.132703815	6.332627295	8.346657854	0.000404806	0.017360685	TRUE	131541036	16020568
11	rs48169870	ENSMUSG00000020866	Cacna1g	94408391	94474198	-0.17686963	-0.28499009	5.730719505	8.393441855	0.000406069	0.017397967	TRUE	30675691	63732700
6	rs13478783	ENSMUSG00000079477	Rab7	87999106	88045270	-0.129928079	-0.143086661	7.791316875	8.305066902	0.000410406	0.017530596	TRUE	60591379	27407727
1	rs51237371	ENSMUSG00000051985	Igfn1	135953578	136006342	-0.477616542	NA	3.519346191	-3.628052828	0.000413631	0.017644862	TRUE	181318003	45311661
1	rs263412184	ENSMUSG00000025969	Nrp2	62703285	62818695	-0.025004286	0.36550504	3.90440318	8.296388722	0.000414338	0.017663271	TRUE	29549273	33154012
14	rs262164631	ENSMUSG00000021929	Kpna3	61365211	61439874	-0.044358232	-0.172943648	6.495524116	8.308931896	0.000417633	0.017780133	TRUE	90847095	29407221
7	rs3148686	ENSMUSG00000036751	Cox6b1	30616861	30626151	0.054782991	0.249651156	4.501292242	8.280878032	0.000420018	0.01786825	TRUE	30306475	310386
4	rs13460207	ENSMUSG00000040270	Bach2	32238804	32586108	-0.28541386	-0.142552924	4.185030677	8.280831806	0.000420259	0.01786825	TRUE	21873684	10365120
19	rs30709918	ENSMUSG00000024713	Pcsk5	17432319	17837632	0.324492316	0.570616696	2.414686598	8.30065769	0.000420901	0.017883684	TRUE	16602218	830101
14	rs31187642	ENSMUSG00000033730	Egr3	70077203	70082614	0.180663524	-0.008556844	6.205389622	8.2990715	0.000421895	0.017914096	TRUE	9937385	60139818
11	rs240617401	ENSMUSG00000038893	Fam117a	95337018	95381872	0.279843065	-0.056284038	3.35991265	8.272647878	0.00043127	0.018263809	TRUE	46222615	49114403
10	rs29330320	ENSMUSG00000040021	Lats1	7681214	7716460	-0.114347579	-0.004159837	6.013101741	8.240299592	0.000434798	0.018364772	TRUE	29612666	21896206
17	rs46703123	ENSMUSG00000036036	Zfp57	37001163	37010635	-0.219095285	0.204766085	3.015741161	8.237641023	0.000435929	0.018400454	TRUE	26854246	10146917
13	rs29235721	ENSMUSG00000021687	Scamp1	94201310	94285857	-0.037878496	0.060949422	8.372656447	8.228747152	0.000439061	0.018494463	TRUE	119143521	24857664
9	rs49019729	ENSMUSG00000053646	Plxnb1	109095389	109119917	-0.086418535	0.0028769	7.397646477	8.227013493	0.000439669	0.018497487	TRUE	120016907	10896990
3	rs13477019	ENSMUSG00000043300	B3galnt1	69574158	69598960	-0.164287072	-0.02689896	5.294053205	8.217718959	0.000443949	0.018653119	TRUE	23824920	45749238
6	rs13478995	ENSMUSG00000055003	Lrtm2	119315133	119330766	-0.113403654	-0.019221297	7.056965608	8.210733583	0.000445409	0.018702225	TRUE	117470880	1844253
11	rs238893157	ENSMUSG00000020828	Pld2	70540064	70558110	-0.212576939	-0.205115754	5.377633172	8.225112954	0.0004497	0.018833119	TRUE	90480671	19922561
8	rs13479672	ENSMUSG00000047747	Rnf150	82863356	83091268	-0.114804596	-0.014412069	7.375485942	8.201007746	0.000451232	0.018860386	TRUE	29097075	53766281
11	rs49027247	ENSMUSG00000041329	Atp1b2	69599736	69605942	0.076556745	0.134829985	8.841345999	8.196286952	0.00045298	0.018921125	TRUE	120306788	50700846
1	rs242608911	ENSMUSG00000042182	Bend6	33852052	33907816	0.145674642	0.117149019	6.26862659	8.194682501	0.000453567	0.018933333	TRUE	88806692	54898876
14	rs30264676	ENSMUSG00000034235	Usp54	20548912	20641063	0.212973492	0.207522929	6.839580608	8.179407248	0.000458437	0.019105001	TRUE	74415721	53774658
9	rs30522453	ENSMUSG00000034898	Filip1	79805094	80012851	0.149177558	0.244638639	5.169998947	8.179090741	0.000459137	0.019116132	TRUE	86220923	6208072
8	rs245638874	ENSMUSG00000060924	Csmd1	15892537	17535586	-0.136542983	0.028821043	6.015681339	8.220379686	0.000460417	0.019156991	TRUE	59125561	41589975
6	rs13478995	ENSMUSG00000005225	Plekha8	54595111	54645839	-0.127358718	0.076413525	4.695452805	8.168512597	0.000462359	0.019204605	TRUE	117470880	62825041
15	rs246033409	ENSMUSG00000022285	Ywhaz	36770770	36796929	-0.068810426	-0.076660895	9.238095359	8.164648369	0.000465109	0.019294086	TRUE	11336383	25434387
7	rs32060039	ENSMUSG00000037239	Spred3	29158829	29170411	0.02426578	-0.119517044	6.120932733	8.166973568	0.000465215	0.019294086	TRUE	71816909	42646498
9	rs49019729	ENSMUSG00000074305	Peak1	56201126	56418067	-0.11836397	0.040576776	6.58871182	8.156330907	0.000468026	0.019361976	TRUE	120016907	63598840
1	rs51237371	ENSMUSG00000026409	Pfkfb2	130689182	130729253	0.106746713	NA	5.939356992	3.592456961	0.00046836	0.019361976	TRUE	181318003	50588750
2	rs33162749	ENSMUSG00000026878	Rab14	35180205	35201120	0.097465997	0.016881839	8.029231835	8.153337261	0.000470347	0.01943127	TRUE	78799176	43598056
11	rs240617401	ENSMUSG00000045287	Rtn4rl1	75193783	75267769	-0.128277589	0.071744454	5.914759309	8.173285012	0.000470641	0.01943127	TRUE	46222615	28971168
1	rs32180662	ENSMUSG00000032997	Chpf	75474569	75479307	-0.136318857	-0.128642623	6.365745677	8.148935582	0.000472189	0.019482666	TRUE	116037566	40558259
6	rs13478783	ENSMUSG00000029754	Dlx6	6863334	6868568	0.365473601	0.341908407	4.730995422	8.145380767	0.000472616	0.019487757	TRUE	60591379	53722811
14	rs30264676	ENSMUSG00000041078	Grid1	34820108	35583379	-0.185018857	-0.138495294	5.552159401	8.144016227	0.000473018	0.019491791	TRUE	74415721	38832342
7	rs3148686	ENSMUSG00000008496	Pou2f2	25087344	25179726	0.151832668	-0.068960854	4.120234099	8.145206362	0.000473511	0.01949962	TRUE	30306475	5126749
12	rs6385807	ENSMUSG00000021057	Akap5	76324891	76334153	-0.132972679	-0.031588728	8.234647738	8.136165752	0.000476916	0.019614654	TRUE	55758373	20566518
16	rs4193066	ENSMUSG00000008658	Rbfox1	5885355	7411526	0.004231779	-0.122474888	8.553120888	8.181882518	0.000477627	0.019631333	TRUE	60954616	53543090
16	rs4193066	ENSMUSG00000022842	Ece2	20629828	20646485	0.135113561	0.295559359	5.291828463	8.179388825	0.00047867	0.019661616	TRUE	60954616	40308131
13	rs29235721	ENSMUSG00000037946	Fgd3	49261554	49320311	0.317921138	0.079884552	3.474628338	8.127005534	0.0004804	0.019714806	TRUE	119143521	69823210
6	rs13478995	ENSMUSG00000041460	Cacna2d4	119236526	119352407	-0.460098455	-0.194363117	1.75307283	8.105961015	0.000488685	0.020021722	TRUE	117470880	1765646
11	rs238893157	ENSMUSG00000069814	Ccdc92b	74619605	74641516	-0.023851851	0.142465378	6.083609948	8.126472205	0.000490471	0.020082098	TRUE	90480671	15839155
19	rs30709918	ENSMUSG00000040105	Plpp6	28963953	28966811	0.106418839	-0.02855207	6.170854912	8.121005402	0.000492931	0.020169965	TRUE	16602218	12361735
X	rs221876655	ENSMUSG00000031422	Morf4l2	136732942	136743690	0.188415252	0.061018107	7.673026923	8.099152268	0.000494051	0.020190052	TRUE	90719435	46013507
19	rs30608930	ENSMUSG00000035283	Adrb1	56722199	56733113	-0.222135846	-0.064129194	4.170402169	8.093862684	0.000494839	0.020209372	TRUE	52359370	4362829
1	rs51237371	ENSMUSG00000059149	Mfsd4a	132022806	132068062	-0.177678498	NA	5.049515218	-3.575803341	0.000496249	0.020241228	TRUE	181318003	49249941
11	rs238893157	ENSMUSG00000038178	Slc43a2	75531694	75577575	0.129638113	0.001191678	6.484977781	8.111809134	0.000496845	0.020252658	TRUE	90480671	14903096
3	rs13474735	ENSMUSG00000048458	Inka2	105704599	105720842	0.035445174	-0.127806356	7.369063048	8.076098358	0.000503062	0.020449592	TRUE	95734876	9969723
4	rs32865425	ENSMUSG00000040606	Kazn	142102390	142239401	0.143538313	0.085745853	7.734170871	8.075978342	0.000503269	0.020449592	TRUE	124654566	17447824
2	rs13476801	ENSMUSG00000039059	Hrh3	180099465	180104488	-0.100683225	-0.213293093	7.733306317	8.09765679	0.000503802	0.020454211	TRUE	138480020	41619445
10	rs13480628	ENSMUSG00000055053	Nfic	81396186	81455635	0.139103998	0.162987823	7.104470896	8.07393012	0.00050402	0.020454211	TRUE	67238174	14158012
11	rs238893157	ENSMUSG00000020701	Tmem132e	82388900	82446332	-0.251971549	-0.04706846	4.350696279	8.086302507	0.000508134	0.02060814	TRUE	90480671	8034339
14	rs30264676	ENSMUSG00000022095	Fam160b2	70583296	70599835	-0.130619671	8.63E-05	6.542521697	8.062329967	0.000508498	0.020609902	TRUE	74415721	3815886
19	rs30608930	ENSMUSG00000054611	Kdm2a	4314419	4398285	-0.008479356	-0.105440526	6.734111551	8.056618251	0.000511433	0.020702717	TRUE	52359370	47961085
11	rs238893157	ENSMUSG00000018537	Pcgf2	97688823	97700497	-0.220769909	-0.2115226	4.953694895	8.076257143	0.000512651	0.020719897	TRUE	90480671	7208152
8	rs245638874	ENSMUSG00000031517	Gpm6a	54954843	55060871	0.079296038	0.091697176	9.898100204	8.097616984	0.000512674	0.020719897	TRUE	59125561	4064690
1	rs32180662	ENSMUSG00000026202	Tuba4a	75214228	75219865	-0.109185426	-0.047996865	8.528806403	8.055285343	0.000512986	0.020719897	TRUE	116037566	40817701
6	rs13478995	ENSMUSG00000030329	Pianp	124996694	125003096	0.060567011	-0.03135022	7.807475434	8.0508284	0.000513148	0.020719897	TRUE	117470880	7525814
11	rs240617401	ENSMUSG00000034282	Evpl	116220559	116238077	0.101936937	-0.303729973	3.975044251	8.070543905	0.000515204	0.020787715	TRUE	46222615	69997944
9	rs238448868	ENSMUSG00000052336	Cx3cr1	119901616	120069879	-0.180056796	-0.154866326	6.35698593	8.046406036	0.000516845	0.020816802	TRUE	58886107	61015509
1	rs32180662	ENSMUSG00000026463	Atp2b4	133699457	133801041	-0.183385362	-0.026383678	7.358265532	8.042921689	0.000518633	0.020875719	TRUE	116037566	17661891
9	rs49019729	ENSMUSG00000041268	Dmxl2	54365158	54501626	0.07731386	-0.0220624	7.614522664	8.036806249	0.000520275	0.020928701	TRUE	120016907	65515281
7	rs3148686	ENSMUSG00000030643	Rab30	92741603	92844535	0.206517925	0.194685759	6.22205528	8.036542113	0.000521317	0.02095745	TRUE	30306475	62435128
9	rs30522453	ENSMUSG00000032252	Glce	62057248	62122655	0.105292596	0.185198405	5.96603118	8.03484486	0.000521664	0.020958295	TRUE	86220923	24098268
16	rs4193066	ENSMUSG00000022892	App	84949685	85173766	-0.043917606	-0.103356075	9.642190944	8.072599083	0.000525582	0.021026795	TRUE	60954616	23995069
7	rs32060039	ENSMUSG00000048078	Tenm4	96171246	96911093	-0.045196478	-0.138411771	7.487090527	8.028891629	0.000525662	0.021026795	TRUE	71816909	24354337
18	rs263687961	ENSMUSG00000057719	Sh3rf2	42053667	42158960	-0.331762348	-0.225359098	5.823454978	8.037224603	0.000530508	0.021181054	TRUE	90448757	48289797
3	rs13474735	ENSMUSG00000040412	5330417C22Rik	108455694	108536536	-0.052322211	0.13695678	6.209740663	8.00513229	0.000535704	0.02137521	TRUE	95734876	12720818
11	rs240617401	ENSMUSG00000020142	Slc1a4	20302180	20332713	-0.05954283	0.146157939	5.923286096	8.019239471	0.00053904	0.021463862	TRUE	46222615	25889902
9	rs217366063	ENSMUSG00000032257	Ankk1	49415194	49427021	-0.41823777	-0.380984987	3.38342616	7.997987672	0.000539263	0.021463862	TRUE	25130622	24284572
10	rs29330320	ENSMUSG00000003746	Man1a	53904785	54076609	-0.156361493	-0.027065439	6.116993101	7.995627314	0.000539925	0.021471414	TRUE	29612666	24292119
6	rs245539697	ENSMUSG00000029860	Zyx	42349630	42360213	-0.381180605	-0.431404384	4.862397283	7.995197259	0.000540121	0.021471414	TRUE	90159627	47799414
7	rs235606231	ENSMUSG00000025468	Caly	140069880	140082548	0.123222442	-0.025389894	6.398549789	8.017350941	0.000540586	0.021476604	TRUE	120135179	19934701
11	rs48169870	ENSMUSG00000038020	Rapgefl1	98836785	98853697	-0.068558039	-0.222363832	7.059522121	8.061298608	0.000542001	0.021519493	TRUE	30675691	68161094
2	rs33162749	ENSMUSG00000026833	Olfm1	28192992	28230736	0.299958695	0.186200274	8.327599708	7.989548771	0.000543737	0.021561752	TRUE	78799176	50568440
12	rs6385807	ENSMUSG00000058260	Serpina9	103994743	104013755	-0.225737716	-0.017345408	5.374572639	7.984304041	0.000545577	0.021615689	TRUE	55758373	48236370
8	rs230879074	ENSMUSG00000040010	Slc7a5	121881150	121907694	0.168438689	0.199656494	6.124145251	7.982714633	0.000546107	0.021615689	TRUE	119945761	1935389
13	rs29248623	ENSMUSG00000025867	Cplx2	54371349	54383917	-0.143082184	-0.120935788	11.21128287	8.362186102	0.000549547	0.021714043	TRUE	52758052	1613297
18	rs13483369	ENSMUSG00000058881	Zfp516	82910663	83005314	0.182890912	0.056792291	5.271078932	7.969451137	0.000551486	0.021761502	TRUE	54614841	28295822
10	rs29330320	ENSMUSG00000020015	Cdk17	93160875	93267071	-0.099971816	-0.038306504	7.801834238	7.968869114	0.00055289	0.021803502	TRUE	29612666	63548209
6	rs245539697	ENSMUSG00000030279	C2cd5	143010920	143100141	0.263286471	0.294526061	6.334947285	7.968050382	0.000553282	0.021805545	TRUE	90159627	52851293
13	rs29248623	ENSMUSG00000039004	Bmp6	38345107	38500302	-0.342210704	-0.582925691	2.699269217	8.349792083	0.000555084	0.021863161	TRUE	52758052	14257750
15	rs246033409	ENSMUSG00000038760	Trhr	44196135	44235912	0.674572183	-0.353292437	0.513890232	7.961068023	0.000557002	0.021911828	TRUE	11336383	32859752
10	rs29330320	ENSMUSG00000039485	Tspyl4	34297442	34301320	0.109667281	0.035901669	9.317595254	7.959349295	0.000557579	0.021921065	TRUE	29612666	4684776
12	rs6385807	ENSMUSG00000001175	Calm1	100199435	100209814	0.087631689	0.028295588	11.72321533	7.957598608	0.000558652	0.021949825	TRUE	55758373	44441062
1	rs227085647	ENSMUSG00000016918	Sulf1	12692277	12861192	0.238888389	-0.006649559	4.521127191	8.352332	0.00055944	0.021965631	TRUE	59847167	46985975
6	rs13478995	ENSMUSG00000030201	Lrp6	134446476	134566965	-0.084806985	0.03470944	6.401799223	7.952732455	0.000559796	0.021965631	TRUE	117470880	16975596
19	rs30709918	ENSMUSG00000025020	Slit1	41600257	41743665	0.079256187	0.282482204	4.957381467	7.976113851	0.000560081	0.021965631	TRUE	16602218	24998039
16	rs4193066	ENSMUSG00000061751	Kalrn	33969073	34573532	-0.124633799	-0.190599449	8.058661604	7.996443943	0.000561872	0.022022447	TRUE	60954616	26381084
12	rs235238684	ENSMUSG00000021032	Ngb	87097531	87102539	-0.806433668	0.329094916	1.033709919	7.951115658	0.00056251	0.022033999	TRUE	91595674	4493135
16	rs4193066	ENSMUSG00000046160	Olig1	91269772	91271933	0.159938216	0.213240955	7.067925977	7.993532666	0.000563309	0.022041435	TRUE	60954616	30315156
11	rs240617401	ENSMUSG00000018398	Septin8	53519257	53549565	-0.042320695	0.088689286	8.089511392	7.969162529	0.000563387	0.022041435	TRUE	46222615	7296642
13	rs29248623	ENSMUSG00000021732	Fgf10	118669791	118792115	-0.023923527	0.490220419	2.286907914	8.326997815	0.000565419	0.02210745	TRUE	52758052	65911739
4	rs3680956	ENSMUSG00000040972	Igsf21	140026846	140246784	-0.081090976	0.2299103	4.722254297	7.939525392	0.000568644	0.022220049	TRUE	109874495	30152351
15	rs246033409	ENSMUSG00000022262	Dnah5	28203752	28472052	0.545383831	0.634709987	1.636377691	7.933386465	0.000570849	0.02227909	TRUE	11336383	16867369
10	rs246274290	ENSMUSG00000039835	Nhsl1	18318985	18533892	-0.223886736	-0.137139079	4.861051112	7.931155931	0.000572225	0.022319217	TRUE	88091833	69557941
4	rs234702424	ENSMUSG00000060862	Zbtb40	136979732	137048801	-0.146258278	0.081820413	4.476820413	7.921624257	0.000578029	0.022531884	TRUE	138221673	1172872
16	rs4193066	ENSMUSG00000053062	Jam2	84774123	84825928	0.141243165	0.208063178	6.01525833	7.961948259	0.00057914	0.022536012	TRUE	60954616	23819507
3	rs13477019	ENSMUSG00000028047	Thbs3	89215180	89226837	0.13260921	-0.10561505	5.213563476	7.917417864	0.000579188	0.022536012	TRUE	23824920	65390260
3	rs13474735	ENSMUSG00000033721	Vav3	109340653	109685698	-0.254617842	0.030896217	3.303922002	7.909438846	0.000583157	0.022649275	TRUE	95734876	13605777
13	rs29248623	ENSMUSG00000032846	Zswim6	107724617	107890064	-0.191916145	-0.239615638	6.294303813	8.284286905	0.000585319	0.022691201	TRUE	52758052	54966565
6	rs13478783	ENSMUSG00000030270	Cpne9	113282307	113305627	-0.541352212	-0.561429028	4.633917902	7.903472647	0.000585637	0.022691201	TRUE	60591379	52690928
11	rs238893157	ENSMUSG00000020900	Myh10	68691559	68816632	-0.086120633	0.001090911	8.361504669	7.92465085	0.000586004	0.022691201	TRUE	90480671	21664039
10	rs246274290	ENSMUSG00000058297	Spock2	60106219	60135198	-0.073747751	-0.086815645	9.899822844	7.903337499	0.000586527	0.022697764	TRUE	88091833	27956635
14	rs30264676	ENSMUSG00000035469	Rcbtb1	59201209	59237265	0.190021057	0.120553153	5.952214822	7.887363314	0.000593873	0.022954404	TRUE	74415721	15178456
6	rs13478783	ENSMUSG00000068263	Efcc1	87730869	87755908	0.383933249	0.363061876	4.000617685	7.884959877	0.000595343	0.02298355	TRUE	60591379	27139490
9	rs217366063	ENSMUSG00000001943	Vsig2	37539255	37544205	-0.310842045	-0.177571328	4.083540229	7.883009282	0.000597169	0.023040154	TRUE	25130622	12408633
13	rs13481734	ENSMUSG00000021676	Iqgap2	95627174	95892483	0.061278615	0.280641864	3.824623702	7.883061382	0.000597886	0.023040159	TRUE	27037150	68590024
2	rs33162749	ENSMUSG00000079484	Phyhd1	30266203	30282149	-0.277070834	-0.04160428	4.096082004	7.877730027	0.000600432	0.023124372	TRUE	78799176	48517027
14	rs30264676	ENSMUSG00000022010	Tsc22d1	76414961	76507765	-0.097443633	-0.048892603	8.609477317	7.872602763	0.000601711	0.023125198	TRUE	74415721	1999240
7	rs235606231	ENSMUSG00000030844	Rgs10	128373621	128418758	0.282410906	0.09849235	4.111638809	7.895712034	0.000601839	0.023125198	TRUE	120135179	8238442
17	rs46703123	ENSMUSG00000040260	Daam2	49456022	49564343	-0.161494839	-0.08211974	7.204628061	7.867037198	0.000605329	0.023229366	TRUE	26854246	22601776
9	rs217366063	ENSMUSG00000049313	Sorl1	41964720	42124297	-0.139156712	-0.050066365	7.752049428	7.852903511	0.000613349	0.023480976	TRUE	25130622	16834098
8	rs245638874	ENSMUSG00000031709	Tbc1d9	83165352	83272934	0.138246261	0.108862001	6.034562688	7.890600703	0.000614856	0.02351397	TRUE	59125561	24039791
13	rs13481734	ENSMUSG00000069171	Nr2f1	78188973	78199757	-0.03686384	-0.282871831	4.736732104	7.851374961	0.000614943	0.02351397	TRUE	27037150	51151823
1	rs32180662	ENSMUSG00000038473	Nos1ap	170302668	170589861	-0.136856541	0.085438352	6.075798519	7.845292586	0.000617987	0.023588204	TRUE	116037566	54265102
3	rs13474735	ENSMUSG00000027820	Mme	63241537	63386030	-0.062827004	0.212941149	6.031853874	7.842422871	0.000618913	0.023595503	TRUE	95734876	32348846
2	rs33162749	ENSMUSG00000026728	Vim	13573927	13582826	0.206696025	0.242903032	4.595735303	7.841587846	0.000620013	0.023609547	TRUE	78799176	65216350
19	rs30608930	ENSMUSG00000053617	Sh3pxd2a	47260174	47464401	-0.090177264	-0.123100662	6.883887637	7.839617564	0.000620017	0.023609547	TRUE	52359370	4894969
2	rs33162749	ENSMUSG00000027220	Syt13	92915098	92956058	0.287613626	0.201991934	6.793984697	7.839868528	0.000620961	0.023631483	TRUE	78799176	14115922
7	rs3148686	ENSMUSG00000003429	Rps11	45122379	45124439	0.030886529	0.121532727	6.548101904	7.836319791	0.00062264	0.023681356	TRUE	30306475	14815904
6	rs13478995	ENSMUSG00000030272	Camk1	113334124	113343984	0.173848595	-0.058771671	4.171921116	7.819289098	0.000630256	0.023917558	TRUE	117470880	4126896
1	rs242608911	ENSMUSG00000026393	Nek7	138482875	138620141	0.143640421	0.108411673	5.857112273	7.821709902	0.000631186	0.023917558	TRUE	88806692	49676183
14	rs30264676	ENSMUSG00000054423	Cadps	12372563	12823079	0.195649812	0.183858475	6.943529372	7.818717143	0.000631226	0.023917558	TRUE	74415721	61592642
2	rs33162749	ENSMUSG00000027332	Ivd	118861954	118882909	-0.160968243	-0.080630387	6.38609634	7.817706867	0.000633307	0.023973423	TRUE	78799176	40062778
19	rs30709918	ENSMUSG00000024782	Ak3	29020833	29047961	-0.088607385	-0.14217337	7.046297966	7.834155475	0.000634903	0.024005525	TRUE	16602218	12418615
1	rs51237371	ENSMUSG00000042229	Rabif	134494648	134508774	-0.126021013	NA	4.946694876	-3.502755709	0.000638141	0.024085404	TRUE	181318003	46809229
1	rs6341208	ENSMUSG00000044768	D1Ertd622e	97606318	97662074	-0.120934898	NA	6.006473054	-3.502212195	0.000639327	0.024116007	TRUE	163132699	65470625
11	rs48169870	ENSMUSG00000035530	Eif1	100319885	100322096	-0.022152714	0.087228333	7.602716617	7.868803666	0.000641181	0.024154543	TRUE	30675691	69644194
10	rs29330320	ENSMUSG00000020063	Sirt1	63319005	63381704	-0.167965448	-0.031491364	4.661702627	7.801507869	0.000641477	0.024154543	TRUE	29612666	33706339
5	rs33404968	ENSMUSG00000093445	Lrch4	137629121	137641099	-0.199151727	-0.186718785	5.497822974	7.800975666	0.000642973	0.024196681	TRUE	149026872	11385773
16	rs258334795	ENSMUSG00000091712	Sec14l5	5147109	5187271	0.299476488	0.050356118	4.241857549	7.800326473	0.000643699	0.024209784	TRUE	35291544	30104273
10	rs29330320	ENSMUSG00000050473	Slc35d3	19847916	19851459	-0.234140792	-0.1726334	5.446787201	7.783888025	0.000651606	0.024457774	TRUE	29612666	9761207
9	rs49019729	ENSMUSG00000006675	P4htm	108578862	108597667	-0.000267653	-0.16749141	5.595058605	7.777641071	0.000654883	0.02454414	TRUE	120016907	11419240
4	rs3680956	ENSMUSG00000039809	Gabbr2	46662305	46991873	-0.13937784	0.103262154	6.860717416	7.778693821	0.000655926	0.02454718	TRUE	109874495	62882622
13	rs29248623	ENSMUSG00000004341	Gpx6	21312125	21319624	0.023861963	-0.755342422	2.833769275	8.14328425	0.000656282	0.02454718	TRUE	52758052	31438428
5	rs29547790	ENSMUSG00000043733	Ptpn11	121130533	121191397	-0.101974815	-0.112618203	8.346305238	7.778023167	0.000656493	0.02454718	TRUE	70931531	50199002
9	rs49019729	ENSMUSG00000025241	Fyco1	123789500	123851899	-0.047499971	0.1043543	7.028655831	7.767100299	0.000661052	0.024688521	TRUE	120016907	3772593
14	rs236603300	ENSMUSG00000075478	Slitrk1	108908800	108914158	-0.355893324	-0.344788073	5.762292551	7.769070839	0.000661427	0.024688521	TRUE	116603597	7689439
15	rs246033409	ENSMUSG00000047003	Zfp41	75616679	75629827	0.274356617	0.346466433	3.114190029	7.759993392	0.000665914	0.024827159	TRUE	11336383	64280296
15	rs246033409	ENSMUSG00000071757	Zhx2	57694665	57839832	0.122957769	0.257740208	4.609319436	7.758739492	0.000666657	0.024832389	TRUE	11336383	46358282
9	rs49019729	ENSMUSG00000032549	Rab6b	103111787	103185276	0.032721363	-0.049759306	10.08804331	7.757321171	0.000666828	0.024832389	TRUE	120016907	16831631
15	rs31810918	ENSMUSG00000059895	Ptp4a3	73723145	73758766	-0.199649067	-0.113285594	5.472333436	7.756314681	0.000669059	0.024901029	TRUE	37462413	36260732
6	rs13478783	ENSMUSG00000029752	Asns	7675169	7693254	-0.20524874	-0.269621488	5.296552115	7.735389002	0.000680015	0.025264822	TRUE	60591379	52898125
13	rs29622109	ENSMUSG00000021377	Dek	47084775	47106201	-0.142373554	-0.046624752	6.039018375	7.732716282	0.000683629	0.025384425	TRUE	88426920	41320719
5	rs33209545	ENSMUSG00000029330	Cds1	101765130	101823858	0.150367379	0.008134411	6.236220597	7.727459412	0.000686509	0.02547664	TRUE	59833642	41931488
15	rs31858887	ENSMUSG00000023055	Calcoco1	102706777	102722178	-0.107928709	0.014098379	6.676065503	7.721631441	0.000689614	0.025574616	TRUE	71632551	31074226
14	rs31187642	ENSMUSG00000021991	Cacna2d3	28904943	29721864	0.170749463	0.089456612	6.385748095	7.737058499	0.000692452	0.025622787	TRUE	9937385	18967558
17	rs4137196	ENSMUSG00000024068	Spast	74338987	74391115	0.047571451	0.177959766	5.629014531	7.710729569	0.000695733	0.025700099	TRUE	5332903	69006084
4	rs13477746	ENSMUSG00000028906	Epb41	131923413	132075321	0.090880914	-0.02066132	7.417698952	7.728562973	0.000697772	0.025739316	TRUE	65944235	65979178
10	rs29330320	ENSMUSG00000063953	Amd2	35708675	35711892	-0.181074516	-0.325669246	3.331115246	7.705694443	0.000698555	0.025739316	TRUE	29612666	6096009
4	rs13460207	ENSMUSG00000028434	Epb41l4b	56991972	57143437	-0.225409614	-0.17008913	4.935617389	7.707180332	0.000698727	0.025739316	TRUE	21873684	35118288
4	rs13477746	ENSMUSG00000061859	Patj	98395785	98719603	-0.405308946	-0.021928669	2.895600898	7.720754961	0.000702613	0.025864942	TRUE	65944235	32451550
17	rs46703123	ENSMUSG00000015476	Prrt1	34629533	34633126	-0.050932791	-0.170065783	7.289573865	7.691037875	0.000707887	0.026014329	TRUE	26854246	7775287
19	rs30608930	ENSMUSG00000033863	Klf9	23141226	23168134	-0.103781565	-0.016356754	7.858889081	7.688801229	0.000709036	0.026041641	TRUE	52359370	29191236
12	rs6385807	ENSMUSG00000047446	Arl4a	40005447	40038025	-0.168628188	-0.061967475	5.635513621	7.683160408	0.00071296	0.026155869	TRUE	55758373	15720348
14	rs30264676	ENSMUSG00000052584	Serp2	76532814	76556889	-0.172467945	-0.023033676	5.049603269	7.677201267	0.000715943	0.026248769	TRUE	74415721	2117093
16	rs4193066	ENSMUSG00000075254	Heg1	33684370	33771576	0.146107518	0.246647162	5.741755761	7.713525519	0.000720543	0.026362206	TRUE	60954616	27183040
16	rs4193066	ENSMUSG00000039568	Ubald1	4874778	4880315	-0.102999536	-0.266913706	6.85598117	7.713375475	0.000720638	0.026362206	TRUE	60954616	56074301
9	rs49019729	ENSMUSG00000074001	Klhl40	121777607	121783818	-0.057755825	-0.616544858	1.811475593	7.666457663	0.000723014	0.02642036	TRUE	120016907	1760700
8	rs245638874	ENSMUSG00000033545	Znrf1	111536097	111626030	-0.071471791	0.041183026	7.888820197	7.704506928	0.000724339	0.026452377	TRUE	59125561	52410536
11	rs240617401	ENSMUSG00000033389	Arhgap44	65002039	65162961	-0.084713337	0.086007728	6.414040488	7.674278393	0.000731263	0.026659757	TRUE	46222615	18779424
7	rs31995355	ENSMUSG00000008140	Emc10	44489937	44496529	-0.036038007	0.085142093	7.534366565	7.653404348	0.000732033	0.026672656	TRUE	4006930	40483007
11	rs238893157	ENSMUSG00000020811	Wscd1	71749920	71789647	0.098719935	-0.078188795	6.084935444	7.668540339	0.000735037	0.026759055	TRUE	90480671	18691024
5	rs33404968	ENSMUSG00000029608	Rph3a	120940499	121010092	0.165143209	0.128305017	8.3086091	7.65023965	0.000735237	0.026759055	TRUE	149026872	28016780
4	rs13460207	ENSMUSG00000003032	Klf4	55527143	55532466	0.486074649	0.218682204	2.59202664	7.644184736	0.000739034	0.026851906	TRUE	21873684	33653459
5	rs33209545	ENSMUSG00000029211	Gabra4	71569749	71658308	-0.108838807	-0.097895922	7.724190981	7.644612467	0.000739043	0.026851906	TRUE	59833642	11736107
19	rs30608930	ENSMUSG00000045903	Npas4	4984355	4990316	0.069623904	-0.541054156	5.415900528	7.636798771	0.000742655	0.026956984	TRUE	52359370	47369054
11	rs238893157	ENSMUSG00000020821	Kif1c	70700548	70731964	0.095397182	-0.039988054	7.103708504	7.656726481	0.000742775	0.026956984	TRUE	90480671	19748707
11	rs240617401	ENSMUSG00000043439	Epop	97627389	97629702	-0.137695287	0.194834606	5.732142309	7.654978495	0.000743882	0.026981913	TRUE	46222615	51404774
X	rs226119295	ENSMUSG00000019087	Atp6ap1	74297097	74304721	0.108127362	0.043096327	8.245322671	7.63012348	0.000749032	0.027107449	TRUE	120419803	46115082
9	rs49019729	ENSMUSG00000032336	Nptn	58582240	58657955	0.072468242	0.017735464	9.15848103	7.623880916	0.000750974	0.027162418	TRUE	120016907	61358952
4	rs3680956	ENSMUSG00000046593	Tmem215	40472180	40477168	0.234185665	0.826804289	1.880039869	7.622683369	0.000753609	0.027211742	TRUE	109874495	69397327
10	rs29330320	ENSMUSG00000004934	Pias4	81153266	81167923	0.205952057	-0.028747239	4.023915125	7.619114334	0.000754564	0.02723091	TRUE	29612666	51540600
5	rs3719791	ENSMUSG00000050822	Slc29a4	142692512	142722490	0.466631628	0.014491635	2.128212733	7.638731278	0.000755744	0.027258153	TRUE	131541036	11151476
2	rs33162749	ENSMUSG00000015094	Npdc1	25399351	25409494	0.146489674	0.057878076	6.988546763	7.615614036	0.000758063	0.027295558	TRUE	78799176	53389682
10	rs29330320	ENSMUSG00000001119	Col6a1	76708792	76726168	-0.151909524	0.08259978	7.53315153	7.612815579	0.000758813	0.027295558	TRUE	29612666	47096126
1	rs51237371	ENSMUSG00000026527	Rgs7	175059087	175492500	-0.146721533	NA	4.928362405	-3.451679971	0.000759169	0.027295558	TRUE	181318003	5825503
11	rs238893157	ENSMUSG00000039781	Cep131	120064430	120086827	-0.187649599	-0.251190281	4.522184745	7.631375686	0.000759662	0.027295558	TRUE	90480671	29583759
9	rs217366063	ENSMUSG00000032115	Hyou1	44379490	44392369	-0.087897722	0.002275162	6.969057421	7.612305827	0.000759757	0.027295558	TRUE	25130622	19248868
18	rs13483369	ENSMUSG00000024500	Ppp2r2b	42637432	43083127	-0.134293897	-0.067189051	6.149749208	7.605637274	0.000762266	0.027370397	TRUE	54614841	11531714
13	rs29248623	ENSMUSG00000051335	Gfod1	43195245	43304172	0.085805031	0.169235353	7.30391699	7.958523351	0.000762881	0.027377143	TRUE	52758052	9453880
3	rs50526143	ENSMUSG00000004894	Hapln2	88021750	88027583	-0.070258185	-0.260357606	5.329027159	7.599851149	0.000768825	0.027544265	TRUE	119108318	31080735
11	rs238893157	ENSMUSG00000020882	Cacnb1	98001508	98023034	-0.101842128	0.009961893	7.508853627	7.615948064	0.000770129	0.027575593	TRUE	90480671	7520837
18	rs13483369	ENSMUSG00000103800	Pcdha8	36992371	37187657	-0.804769615	0.386650001	-0.409342077	7.590548162	0.000772596	0.027633127	TRUE	54614841	17427184
1	rs51237371	ENSMUSG00000060743	H3f3a	180800832	180813943	0.161258937	NA	5.351093672	3.445906561	0.000774131	0.027641816	TRUE	181318003	504060
17	rs46703123	ENSMUSG00000024083	Pja2	64281005	64331916	0.087868707	0.055461953	9.486360334	7.589317793	0.000775044	0.027659046	TRUE	26854246	37426759
3	rs13474735	ENSMUSG00000015745	Plekho1	95988429	95996001	0.074261871	-0.240876968	4.597648479	7.583851157	0.000779071	0.027756461	TRUE	95734876	253553
11	rs48169870	ENSMUSG00000094483	Purb	6467599	6475917	-0.04842128	-0.070499705	9.733392263	7.640295446	0.000783261	0.027859372	TRUE	30675691	24199774
9	rs238448868	ENSMUSG00000050721	Plekho2	65552698	65580040	-0.016956997	-0.22534374	4.444660126	7.576333681	0.000784827	0.027899586	TRUE	58886107	6666591
17	rs33387924	ENSMUSG00000024045	Akap8	32303672	32321238	-0.099456045	0.01749943	7.03748272	7.566964031	0.000791789	0.028131514	TRUE	67752883	35431645
18	rs263687961	ENSMUSG00000024270	Slc39a6	24579881	24603817	0.267503553	0.134071725	4.622022105	7.578808474	0.000795817	0.028258976	TRUE	90448757	65844940
10	rs29330320	ENSMUSG00000020265	Sumo3	77606097	77618331	-0.105970491	-0.135921596	7.247833121	7.553262059	0.000800203	0.028399041	TRUE	29612666	47993431
4	rs13477746	ENSMUSG00000028347	Tmeff1	48585174	48663131	0.154298557	0.102153219	6.162887172	7.571948654	0.000801685	0.0284045	TRUE	65944235	17281104
5	rs33508711	ENSMUSG00000029149	Krtcap3	31251691	31253202	-0.362827279	-0.325054817	2.345820808	7.54220712	0.000808798	0.028579293	TRUE	40761789	9508587
5	rs33209545	ENSMUSG00000029561	Oasl2	114896936	114912234	0.580483746	0.899421716	1.775141386	7.543346346	0.000808844	0.028579293	TRUE	59833642	55063294
3	rs13474735	ENSMUSG00000050315	Synpo2	123076519	123236149	-0.209247222	-0.01690104	4.929407194	7.538775921	0.000811032	0.028640859	TRUE	95734876	27341643
14	rs30264676	ENSMUSG00000021745	Ptprg	11553532	12242041	0.167809604	0.115281775	5.930035564	7.528625549	0.000817371	0.028842689	TRUE	74415721	62173680
7	rs243575509	ENSMUSG00000073940	Hbb-bt	103812524	103813996	-0.108546652	0.466989445	2.378639302	7.530185077	0.000818843	0.028869056	TRUE	102973309	839215
7	rs235606231	ENSMUSG00000030986	Dhx32	133720942	133782726	0.175741226	-0.010452811	4.925561901	7.546202348	0.000820142	0.028898968	TRUE	120135179	13585763
5	rs33404968	ENSMUSG00000039477	Tnrc18	142724661	142817662	-0.015146236	-0.138552766	6.807005197	7.526700744	0.000820821	0.02890705	TRUE	149026872	6209210
13	rs29235721	ENSMUSG00000021589	Rhobtb3	75869537	75943925	0.179480501	0.093879177	5.193465223	7.521216649	0.000823103	0.028961747	TRUE	119143521	43199596
1	rs32180662	ENSMUSG00000026701	Prdx6	161240112	161251219	0.077289937	-0.023208699	7.499930071	7.523074134	0.000823277	0.028961747	TRUE	116037566	45202546
1	rs242608911	ENSMUSG00000062209	Erbb4	68032186	69108059	0.094970268	0.166211366	6.211601014	7.518533123	0.000826763	0.029040816	TRUE	88806692	19698633
14	rs30264676	ENSMUSG00000022216	Psme1	55578123	55581529	-0.22253306	-0.324242358	4.349155771	7.515055926	0.000827334	0.029040816	TRUE	74415721	18834192
6	rs13478783	ENSMUSG00000029769	Ccdc136	29396309	29426994	-0.227391325	-0.313724065	5.182800751	7.513604831	0.000828662	0.029071551	TRUE	60591379	31164385
19	rs30608930	ENSMUSG00000069833	Ahnak	8989284	9076914	0.106953625	-0.064784669	5.915015881	7.50721959	0.000833651	0.0292306	TRUE	52359370	43282456
11	rs238893157	ENSMUSG00000048732	Klhl11	100462614	100472741	0.206781451	0.170599185	4.976153369	7.520342572	0.000838347	0.029363167	TRUE	90480671	9981943
11	rs240617401	ENSMUSG00000020599	Rgs9	109225355	109298129	0.004912951	-0.24482156	8.691127488	7.505857744	0.000849156	0.029660858	TRUE	46222615	63002740
19	rs31112038	ENSMUSG00000050121	Opalin	41061710	41077113	-0.223623008	0.028972282	4.656140367	7.479755211	0.000855883	0.029879586	TRUE	9027005	32034705
19	rs30608930	ENSMUSG00000024914	Drap1	5422805	5424979	0.008270562	0.107253573	6.55318381	7.469963139	0.000861855	0.030017777	TRUE	52359370	46934391
12	rs6385807	ENSMUSG00000021097	Clmn	104763117	104865076	0.037388826	0.193621088	6.931868138	7.470096782	0.000862158	0.030017777	TRUE	55758373	49004744
7	rs31995355	ENSMUSG00000058975	Kcnc1	46396497	46438704	0.075426686	0.139327212	7.62741934	7.469959256	0.000862179	0.030017777	TRUE	4006930	42389567
13	rs29235721	ENSMUSG00000021680	Crhbp	95431371	95444924	-0.305581767	-0.477501424	2.508513632	7.463941283	0.000866301	0.03011524	TRUE	119143521	23698597
14	rs30264676	ENSMUSG00000040752	Myh6	54941921	54966927	0.56211091	0.576377565	3.109535137	7.457680263	0.00087084	0.030220963	TRUE	74415721	19448794
2	rs33162749	ENSMUSG00000036833	Pnpla7	24976033	25054057	-0.343183357	-0.15894037	3.460612301	7.45920788	0.000871561	0.030229661	TRUE	78799176	53745119
13	rs29248623	ENSMUSG00000042743	Sgtb	104109741	104141735	-0.101729087	0.086410803	6.970056601	7.793240012	0.00087331	0.03025761	TRUE	52758052	51351689
12	rs6385807	ENSMUSG00000020674	Pxdn	29937608	30017658	0.11234085	0.020847556	7.107992064	7.452545127	0.000875782	0.03032692	TRUE	55758373	25740715
7	rs31995355	ENSMUSG00000006651	Aplp1	30434982	30445535	-0.043529163	-0.072975239	9.898712177	7.43743881	0.000887597	0.030673488	TRUE	4006930	26428052
5	rs3719791	ENSMUSG00000046607	Hrk	118164648	118189478	0.165835547	0.17897198	6.438370127	7.456745381	0.000888248	0.030675835	TRUE	131541036	13351558
2	rs33064547	ENSMUSG00000026860	Sh3glb2	30344809	30359337	0.108287451	0.067182766	7.783816323	7.436162324	0.000889978	0.030719079	TRUE	38946612	8587275
2	rs217443774	ENSMUSG00000005089	Slc1a2	102658659	102790784	0.103400304	0.104187906	12.3067739	7.435557387	0.000890632	0.03072231	TRUE	152781403	49990619
10	rs13480628	ENSMUSG00000049422	Chchd10	75933130	75937747	0.146859548	0.103715189	6.649566974	7.432189351	0.000892001	0.03073933	TRUE	67238174	8694956
7	rs31995355	ENSMUSG00000045411	2410002F23Rik	44246722	44252319	0.015576451	-0.121686305	6.40646907	7.426028188	0.000896694	0.030867916	TRUE	4006930	40239792
17	rs46703123	ENSMUSG00000023944	Hsp90ab1	45567775	45573271	0.036537404	0.107365733	10.47315767	7.423165917	0.000898971	0.030893342	TRUE	26854246	18713529
9	rs238448868	ENSMUSG00000032244	Fem1b	62791821	62811934	0.088974494	0.101894425	7.63575773	7.424200986	0.000898974	0.030893342	TRUE	58886107	3905714
7	rs31995355	ENSMUSG00000070509	Rgma	73375509	73419899	-0.040459245	0.111334693	6.008181393	7.422971368	0.000899147	0.030893342	TRUE	4006930	69368579
7	rs31995355	ENSMUSG00000035390	Brsk1	4690604	4715997	-0.102687761	-0.059806207	7.073259923	7.422111448	0.000899839	0.030893342	TRUE	4006930	683674
7	rs31995355	ENSMUSG00000070822	Zscan18	12768090	12803635	0.013589415	-0.226634311	4.718544429	7.421042431	0.000900699	0.030906347	TRUE	4006930	8761160
18	rs13483369	ENSMUSG00000024302	Dtna	23415135	23659715	0.114361347	0.034749949	7.18024291	7.41377229	0.00090476	0.031012544	TRUE	54614841	30955126
X	rs226776950	ENSMUSG00000025597	Klhl4	114474333	114560829	-0.235853433	-0.216061132	3.995310832	7.413888653	0.000907655	0.031095183	TRUE	152774935	38214106
X	rs246222509	ENSMUSG00000034160	Ogt	101640060	101684351	-0.13949301	-0.012688268	8.759904689	7.410839748	0.000908622	0.0311117	TRUE	64312439	37327621
2	rs254201911	ENSMUSG00000026814	Eng	32646595	32682669	0.19326358	-0.006373859	4.607123702	7.427995591	0.000910823	0.031153848	TRUE	24187191	8459404
19	rs30608930	ENSMUSG00000034336	Ina	47014698	47025327	0.059358013	0.179501862	7.150642148	7.405410073	0.000913039	0.031212988	TRUE	52359370	5334043
7	rs31995355	ENSMUSG00000030835	Nomo1	46033698	46084212	-0.090892767	-0.147622163	6.314998371	7.392889761	0.000923656	0.031508841	TRUE	4006930	42026768
15	rs31858887	ENSMUSG00000022231	Sema5a	32244810	32696341	0.211104938	0.04580784	5.362557	7.390063033	0.000926897	0.031552901	TRUE	71632551	38936210
10	rs246274290	ENSMUSG00000013833	Med16	79894708	79908923	0.213274325	0.171720484	5.426625823	7.389597618	0.000926913	0.031552901	TRUE	88091833	8182910
6	rs13478995	ENSMUSG00000030161	Gabarapl1	129533160	129542346	0.033730369	-0.037611308	9.271097806	7.381860043	0.000931058	0.031660413	TRUE	117470880	12062280
9	rs49019729	ENSMUSG00000032181	Scg3	75643189	75684056	0.020893344	-0.098152703	7.085769597	7.377024286	0.000936184	0.03181788	TRUE	120016907	44332851
16	rs4193066	ENSMUSG00000057880	Abat	8513429	8621568	0.090551103	0.153371578	8.871142339	7.411369166	0.000940911	0.031961601	TRUE	60954616	52333048
4	rs234702424	ENSMUSG00000028909	Ptpru	131768457	131838288	-0.08625541	0.160298237	5.049618041	7.371435175	0.000943438	0.031996653	TRUE	138221673	6383385
5	rs33508711	ENSMUSG00000033434	Gtpbp6	110103975	110108197	0.015115134	-0.165912752	5.637819306	7.366393879	0.000946334	0.032077916	TRUE	40761789	69342186
19	rs30608930	ENSMUSG00000090291	Lrrc10b	10455371	10457473	-0.214123602	-0.20897986	8.348454374	7.360866004	0.000950149	0.032190233	TRUE	52359370	41901897
12	rs235238684	ENSMUSG00000066438	Plekhd1	80692591	80724214	-0.203903543	0.39897559	1.80684163	7.360186728	0.000952096	0.032213561	TRUE	91595674	10871460
11	rs48169870	ENSMUSG00000049470	Aff4	53350833	53421830	0.083667847	0.011141786	8.225274233	7.417797	0.000952474	0.032213561	TRUE	30675691	22675142
X	rs246222509	ENSMUSG00000031065	Cdk16	20687954	20699880	0.176510671	-0.004599681	8.061621153	7.349323666	0.000960017	0.032394978	TRUE	64312439	43612559
11	rs240617401	ENSMUSG00000038255	Neurod2	98325415	98329648	-0.202810726	0.265078513	4.574263629	7.367730275	0.000960167	0.032394978	TRUE	46222615	52102800
11	rs238893157	ENSMUSG00000005417	Mprip	59661305	59780860	-0.080701703	0.025290773	9.008261986	7.366788062	0.000961026	0.032404861	TRUE	90480671	30699811
7	rs235606231	ENSMUSG00000025498	Irf7	141262706	141266481	0.324616624	-0.244149341	1.912981617	7.362129114	0.000965957	0.032533323	TRUE	120135179	21127527
17	rs4137196	ENSMUSG00000034265	Zdhhc14	5492557	5753811	-0.149257869	-0.231536423	5.568844105	7.337414779	0.000970816	0.032649221	TRUE	5332903	159654
5	rs33508711	ENSMUSG00000061576	Dpp6	26817203	27727505	0.036138599	-0.070249079	7.618384636	7.336518468	0.000971966	0.032660628	TRUE	40761789	13034284
1	rs6341208	ENSMUSG00000040710	St8sia4	95587682	95667571	0.145701557	NA	4.652114336	3.375783369	0.000979409	0.032817861	TRUE	163132699	67465128
1	rs227085647	ENSMUSG00000036104	Rab3gap1	127868773	127943868	-0.202939716	-0.181416652	6.414389876	7.662534198	0.000980492	0.032837029	TRUE	59847167	68021606
3	rs13474735	ENSMUSG00000027971	Ndst4	125404076	125728899	-0.04847755	0.901923422	2.21040522	7.318081577	0.000987853	0.033066294	TRUE	95734876	29669200
8	rs13479672	ENSMUSG00000036306	Lzts1	69132669	69184225	-0.087532516	-0.029299312	7.605662173	7.317981696	0.000989361	0.033099503	TRUE	29097075	40035594
10	rs13480628	ENSMUSG00000020277	Pfkl	77986947	78010083	0.121051495	0.146727489	6.617526501	7.315249141	0.000990346	0.033115224	TRUE	67238174	10748773
8	rs245783224	ENSMUSG00000036270	Edc4	105880881	105894908	-0.061943548	0.052297264	6.668771762	7.314324151	0.000992207	0.03316017	TRUE	85365179	20515702
6	rs13478995	ENSMUSG00000038301	Snx10	51523901	51590679	0.092656792	-0.002950895	6.63358956	7.295434003	0.001005966	0.033578205	TRUE	117470880	65880201
5	rs33367397	ENSMUSG00000029223	Uchl1	66676091	66687234	0.093997028	0.026193806	7.943279459	7.3166765	0.001006284	0.033578205	TRUE	18710388	47965703
7	rs3148686	ENSMUSG00000001247	Lsr	30957770	30973464	-0.403991041	-0.323089462	3.291198275	7.294581809	0.00100937	0.033646589	TRUE	30306475	651295
1	rs242608911	ENSMUSG00000026259	Ngef	87476834	87573870	-0.099827691	-0.107905562	8.745101383	7.295208427	0.001009382	0.033646589	TRUE	88806692	1232822
17	rs46703123	ENSMUSG00000039770	Ypel5	72836453	72851195	0.125913192	0.006581678	6.689277825	7.292497351	0.001010451	0.033664749	TRUE	26854246	45982207
7	rs3148686	ENSMUSG00000040907	Atp1a3	24978167	25005958	-0.082487502	-0.031932248	10.11507782	7.291926632	0.001011772	0.033673804	TRUE	30306475	5300517
10	rs246274290	ENSMUSG00000025402	Nab2	127660918	127668568	0.191090352	0.105477451	5.787568842	7.282337328	0.001020281	0.033886738	TRUE	88091833	39569085
19	rs31112038	ENSMUSG00000067279	Ppp1r3c	36731731	36736653	-0.146243327	-0.11838875	5.958269836	7.280588387	0.001022687	0.033914017	TRUE	9027005	27704726
15	rs246033409	ENSMUSG00000075590	Nrbp2	76085518	76091627	0.084915036	0.195527015	6.815170929	7.27679148	0.001024987	0.033970083	TRUE	11336383	64749135
12	rs235238684	ENSMUSG00000058070	Eml1	108370957	108539617	0.045166425	0.162739756	6.281846005	7.274692238	0.001027798	0.034030757	TRUE	91595674	16775283
19	rs30608930	ENSMUSG00000024736	Tmem132a	10857822	10869940	-0.058620044	0.076710665	7.711729101	7.270070314	0.001030609	0.034088669	TRUE	52359370	41489430
11	rs48169870	ENSMUSG00000018900	Slc22a5	53864542	53891660	-0.312595888	-0.17766439	3.913975403	7.327652615	0.00103123	0.034091642	TRUE	30675691	23188851
9	rs49019729	ENSMUSG00000032246	Calml4	62858080	62875921	-0.491291556	1.103471577	-1.390428935	7.263208991	0.00103661	0.034234251	TRUE	120016907	57140986
2	rs33064547	ENSMUSG00000048038	Ccdc187	26243469	26294557	0.082285135	-0.165955247	6.437370259	7.256682686	0.001044949	0.034474188	TRUE	38946612	12652055
10	rs13480628	ENSMUSG00000019996	Map7	20148471	20281590	-0.148931037	-0.121921718	6.960240506	7.252933616	0.001047183	0.034494724	TRUE	67238174	46956584
13	rs29248623	ENSMUSG00000052374	Actn2	12269426	12340760	-0.196461845	-0.338464806	4.87606838	7.569838349	0.001049259	0.034545374	TRUE	52758052	40417292
4	rs46850777	ENSMUSG00000028423	Nfx1	40970906	41025993	0.08597325	-0.038712845	6.38848743	7.250203215	0.001050152	0.034557057	TRUE	40805010	165896
4	rs32407463	ENSMUSG00000006442	Srm	148591503	148594993	-0.125763097	-0.040365943	5.940211759	7.249506808	0.001052641	0.034621198	TRUE	150685581	2090588
18	rs29560146	ENSMUSG00000025885	Myo5b	74440936	74771493	-0.219149151	-0.240567162	4.976619848	7.247551234	0.001053575	0.034634201	TRUE	9450891	64990045
1	rs6341208	ENSMUSG00000050840	Cdh20	104768529	104995481	-0.2020734	NA	3.711943376	-3.352805074	0.001057093	0.034696525	TRUE	163132699	58137218
8	rs245638874	ENSMUSG00000037363	Letm2	25578490	25597582	-0.159533455	-0.199256387	4.123817705	7.272788494	0.00106128	0.034812587	TRUE	59125561	33527979
2	rs254201911	ENSMUSG00000064329	Scn1a	66270778	66440840	-0.137744644	-0.116182631	7.080322537	7.255863184	0.001061713	0.034812587	TRUE	24187191	42083587
9	rs30522453	ENSMUSG00000045994	B3gat1	26733728	26763101	-0.100213557	-0.122957426	8.039914487	7.231578341	0.00106723	0.034957773	TRUE	86220923	59457822
10	rs13480628	ENSMUSG00000003226	Ranbp2	58446920	58494356	-0.06693679	-0.129502867	7.542832391	7.229997797	0.001068928	0.034979633	TRUE	67238174	8743818
2	rs33162749	ENSMUSG00000026885	Ttll11	35751241	35979913	0.17591469	0.087877849	5.229323152	7.230702244	0.001069219	0.034979633	TRUE	78799176	42819263
2	rs13476801	ENSMUSG00000016252	Atp5e	174461072	174464105	-0.284829335	-0.446035906	3.162694549	7.246371825	0.001071154	0.034980101	TRUE	138480020	35981052
3	rs13477019	ENSMUSG00000027827	Kcnab1	64949196	65378223	0.104738844	-0.055879707	8.518101801	7.227333695	0.001071726	0.034980101	TRUE	23824920	41124276
5	rs3719791	ENSMUSG00000029231	Pdgfra	75152292	75198215	0.134078352	0.000193053	6.019966519	7.245093245	0.001072433	0.034985388	TRUE	131541036	56342821
6	rs13478995	ENSMUSG00000045009	Prrt3	113493639	113501931	0.120326733	-0.010705652	5.880826585	7.222079863	0.001074334	0.035029603	TRUE	117470880	3968949
16	rs4162529	ENSMUSG00000064115	Cadm2	66655421	67620908	-0.094861169	-0.136494264	8.297048918	7.225133061	0.001075102	0.035033896	TRUE	12261912	54393509
19	rs30608930	ENSMUSG00000024957	Kcnk4	6923966	6934515	-0.136809286	0.337075473	2.951374441	7.221439999	0.001076516	0.035033896	TRUE	52359370	45424855
7	rs235606231	ENSMUSG00000015981	Stk32c	139103638	139213307	0.14039877	-0.008785653	6.995300258	7.239990014	0.001077017	0.035033896	TRUE	120135179	18968459
2	rs33162749	ENSMUSG00000026824	Kcnj3	55435970	55598145	0.328252251	0.207962477	6.095169971	7.219698519	0.001079814	0.035065823	TRUE	78799176	23201031
2	rs13476801	ENSMUSG00000075012	Fjx1	102449366	102452499	0.099792343	-0.120511516	5.907506008	7.229497967	0.001087395	0.035258338	TRUE	138480020	36027521
9	rs30522453	ENSMUSG00000032259	Drd2	49340627	49408177	0.105266599	0.202592701	7.75408018	7.210138038	0.001087939	0.035258338	TRUE	86220923	36812746
10	rs13480628	ENSMUSG00000069601	Ank3	69398773	70027438	-0.092700854	-0.071868891	9.181402553	7.203848638	0.001094279	0.035410178	TRUE	67238174	2160599
10	rs29330320	ENSMUSG00000039879	Heca	17868612	17948067	-0.151646349	-0.144669837	5.171396814	7.201738779	0.001095847	0.035426504	TRUE	29612666	11664599
9	rs49019729	ENSMUSG00000032540	Abhd5	122351608	122381524	0.043824041	0.206563078	4.521195444	7.201175266	0.001095887	0.035426504	TRUE	120016907	2334701
3	rs13474735	ENSMUSG00000068923	Syt11	88744700	88775164	-0.002059433	-0.072148225	10.03027847	7.199052454	0.00109901	0.035491716	TRUE	95734876	6959712
6	rs13478995	ENSMUSG00000023456	Tpi1	124810586	124814296	0.05261026	-0.022215629	8.68914403	7.187598809	0.001108084	0.03576676	TRUE	117470880	7339706
6	rs13478995	ENSMUSG00000004633	Chn2	54039554	54301810	-0.128149471	0.042165559	5.529999953	7.186570544	0.001109107	0.035781785	TRUE	117470880	63169070
4	rs46850777	ENSMUSG00000028557	Rnf11	109451098	109484728	0.013269435	0.099729924	7.853758757	7.17986274	0.001118492	0.036012197	TRUE	40805010	68646088
11	rs240617401	ENSMUSG00000020723	Cacng4	107732357	107794557	-0.043411479	-0.189968221	7.440575413	7.195834256	0.00111919	0.03601661	TRUE	46222615	61509742
14	rs30264676	ENSMUSG00000042156	Dzip1	118875520	118925460	0.179185091	0.271464315	5.541356931	7.173628326	0.001123048	0.03611548	TRUE	74415721	44459799
12	rs235238684	ENSMUSG00000034157	Cipc	86947043	86965362	0.073214666	0.13497956	7.651575664	7.175447079	0.001123388	0.03611548	TRUE	91595674	4630312
X	rs221876655	ENSMUSG00000041380	Htr2c	146962513	147197277	0.475073463	0.088581613	6.07399018	7.166191656	0.001133989	0.036419835	TRUE	90719435	56243078
X	rs226776950	ENSMUSG00000050071	Bex1	136213972	136215513	0.0873111	0.189953122	5.566630124	7.155095856	0.001144302	0.036714298	TRUE	152774935	16559422
6	rs13478783	ENSMUSG00000024211	Grm8	27275119	28135178	-0.424775875	-0.192938861	3.143274459	7.151210175	0.001146193	0.036727	TRUE	60591379	32456201
5	rs3719791	ENSMUSG00000023328	Ache	137287519	137294466	0.152265466	0.084207186	6.488848558	7.168285244	0.001148503	0.036775579	TRUE	131541036	5746483
2	rs33064547	ENSMUSG00000026790	Odf2	29889221	29931746	0.111163055	-0.013576923	6.406773243	7.146692728	0.001153208	0.036898418	TRUE	38946612	9014866
X	rs221876655	ENSMUSG00000098078	Gm26992	103422010	103481705	-0.478419963	0.369372899	-0.339965987	7.143056985	0.001157759	0.036961367	TRUE	90719435	12702575
9	rs49019729	ENSMUSG00000032064	Dixdc1	50662752	50739517	0.005147322	0.124442212	7.002139688	7.135043304	0.001162881	0.037106428	TRUE	120016907	69277390
12	rs29165094	ENSMUSG00000015143	Actn1	80167547	80260371	0.157815343	0.07232747	6.548414533	7.13433382	0.001166454	0.037183465	TRUE	28409763	51757784
14	rs30264676	ENSMUSG00000046204	Pnma2	66911170	66921023	-0.149902101	-0.168165202	5.745243047	7.129511937	0.001168408	0.037227269	TRUE	74415721	7494698
9	rs30522453	ENSMUSG00000039313	Minar1	89587216	89623125	-0.108340575	-0.51047132	1.941696021	7.103494982	0.001197175	0.037967448	TRUE	86220923	3366293
11	rs238893157	ENSMUSG00000020823	Sec14l1	117115168	117159268	-0.112186117	-0.02695974	8.149964598	7.120279202	0.001197389	0.037967448	TRUE	90480671	26634497
7	rs243575509	ENSMUSG00000021217	Tshz3	36698118	36773553	0.264206524	0.34752547	4.559805387	7.100296987	0.001202903	0.038099439	TRUE	102973309	66199756
7	rs235606231	ENSMUSG00000032875	Arhgef17	100869752	100932107	0.092192289	-0.021499372	7.968996321	7.113858073	0.001205376	0.03815896	TRUE	120135179	19203072
17	rs4137196	ENSMUSG00000038146	Notch3	32120820	32166852	-0.037800383	-0.224361189	5.128199382	7.094256799	0.001207258	0.038199698	TRUE	5332903	26787917
4	rs13477746	ENSMUSG00000050511	Oprd1	132110726	132144486	0.190527562	0.146392834	4.839613834	7.108284793	0.001211492	0.038271539	TRUE	65944235	66166491
13	rs29235721	ENSMUSG00000021451	Sema4d	51685529	51793747	0.131166276	-0.009932851	5.095942093	7.089380954	0.001211691	0.038271539	TRUE	119143521	67349774
2	rs254201911	ENSMUSG00000039686	Zer1	30097283	30124585	0.072082301	-0.01119355	7.650145657	7.107637209	0.001211913	0.038271539	TRUE	24187191	5910092
2	rs33064547	ENSMUSG00000008200	Fnbp4	90745370	90781021	0.083143096	-0.02979408	6.123885094	7.08696584	0.001216703	0.038387671	TRUE	38946612	51798758
2	rs254201911	ENSMUSG00000026830	Ermn	58045113	58052864	-0.23542993	-0.047160916	7.014327038	7.103146697	0.001216786	0.038387671	TRUE	24187191	33857922
9	rs217366063	ENSMUSG00000032261	Sh3bgrl2	83548327	83638801	-0.014665855	-0.210002255	5.570067725	7.079652538	0.001223587	0.038583248	TRUE	25130622	58417705
10	rs29330320	ENSMUSG00000035620	Ric8b	84917616	85018337	-0.147322213	-0.173845165	6.489472279	7.075249229	0.00122759	0.038671479	TRUE	29612666	55304950
12	rs29165094	ENSMUSG00000034168	Irf2bpl	86880701	86884798	0.045805637	-0.10770061	6.257144333	7.076255576	0.001228862	0.038692594	TRUE	28409763	58470938
3	rs13477019	ENSMUSG00000027500	Stmn2	8509360	8561606	-0.18322075	-0.048770131	7.246699569	7.068794586	0.001235546	0.038845871	TRUE	23824920	15263314
13	rs29248623	ENSMUSG00000021587	Pcsk1	75089826	75134861	0.26110592	0.476774379	2.758248857	7.368896274	0.00123862	0.038876626	TRUE	52758052	22331774
11	rs238893157	ENSMUSG00000025576	Rbfox3	118489762	118911597	-0.078374548	0.040671518	7.779914674	7.077755634	0.001243784	0.038990325	TRUE	90480671	28009091
10	rs13480628	ENSMUSG00000004937	Sgta	81044075	81060181	0.115110302	0.071840665	6.737689714	7.058433482	0.001246829	0.039062571	TRUE	67238174	13805901
12	rs6385807	ENSMUSG00000002799	Jag2	112907819	112929776	-0.009201565	-0.204520886	4.996997242	7.057844683	0.001247306	0.039062571	TRUE	55758373	57149446
9	rs30522453	ENSMUSG00000023262	Acy1	106432981	106438319	0.18774511	0.216523051	4.491620519	7.055168704	0.001250285	0.03913678	TRUE	86220923	20212058
X	rs221876655	ENSMUSG00000041020	Map7d2	159414572	159498757	0.240471847	0.062647293	6.57459342	7.053400805	0.001254762	0.03920049	TRUE	90719435	68695137
14	rs31187642	ENSMUSG00000045731	Pnoc	65400673	65425472	-0.497566859	0.159201734	0.946792415	7.060895468	0.001263774	0.03942446	TRUE	9937385	55463288
10	rs29330320	ENSMUSG00000060733	Ipmk	71347763	71433327	-0.137512914	-0.128749286	5.473841901	7.040381205	0.001266659	0.039495291	TRUE	29612666	41735097
19	rs30608930	ENSMUSG00000050370	Ch25h	34473778	34475164	-0.380577364	0.803939351	-1.022249846	7.03713594	0.001270198	0.039586077	TRUE	52359370	17884206
9	rs226723272	ENSMUSG00000031996	Aplp2	31149557	31211815	-0.065437963	-0.028082232	8.453340457	7.038622364	0.001270804	0.039586077	TRUE	3994759	27154798
1	rs51237371	ENSMUSG00000037995	Igsf9	172481788	172498878	0.209989601	NA	3.783202706	3.29584968	0.001275219	0.039685073	TRUE	181318003	8819125
17	rs33387924	ENSMUSG00000042625	Safb2	56560965	56584585	-0.126655238	-0.007992115	5.915165228	7.031994787	0.001278085	0.039755012	TRUE	67752883	11168298
2	rs33162749	ENSMUSG00000027394	Ttl	129065942	129096283	0.128957065	0.080290907	6.624548979	7.027168418	0.001283456	0.039902738	TRUE	78799176	50266766
6	rs13478783	ENSMUSG00000007655	Cav1	17306335	17341452	-0.321484572	-0.186088048	4.291466052	7.017981685	0.001291916	0.040146307	TRUE	60591379	43249927
11	rs240617401	ENSMUSG00000046442	Ppm1e	87226906	87359023	-0.112022148	0.163523885	7.279823249	7.034577143	0.001292699	0.040151203	TRUE	46222615	41004291
9	rs49019729	ENSMUSG00000032352	Lrrc1	77430823	77544870	-0.109610647	0.157147709	4.415309025	7.016301987	0.001293798	0.040153822	TRUE	120016907	42472037
3	rs50526143	ENSMUSG00000015714	Cers2	95314791	95323599	0.010521241	-0.150878768	6.543006231	7.018082592	0.001294034	0.040153822	TRUE	119108318	23784719
2	rs13476801	ENSMUSG00000027624	Epb41l1	156420909	156543214	-0.011907261	-0.071089981	9.133356426	7.033551234	0.00129539	0.040167704	TRUE	138480020	17940889
2	rs33162749	ENSMUSG00000049744	Arhgap15	43748824	44395953	0.528687738	0.30120902	2.844115614	7.016575312	0.001295732	0.040167704	TRUE	78799176	34403223
15	rs246033409	ENSMUSG00000022587	Ly6e	74955051	74959905	-0.173898909	-0.24405775	7.140800832	7.013969899	0.001297596	0.040206057	TRUE	11336383	63618668
8	rs230879074	ENSMUSG00000031841	Cdh13	118283733	119324921	-0.098949056	-0.246518445	6.348632494	7.012017854	0.001299305	0.040226447	TRUE	119945761	620840
1	rs242608911	ENSMUSG00000038702	Dsel	111858702	111864918	-0.157249464	-0.139842491	5.135228157	7.012490326	0.001300713	0.040244388	TRUE	88806692	23052010
2	rs13476801	ENSMUSG00000027200	Sema6d	124089969	124667770	0.03162958	0.176054056	6.465863451	7.028281123	0.001301512	0.040249083	TRUE	138480020	13812250
10	rs29330320	ENSMUSG00000020232	Hmg20b	81346048	81350480	0.208910799	0.119007096	4.025630413	7.003452105	0.001309418	0.040435375	TRUE	29612666	51733382
19	rs30608930	ENSMUSG00000074896	Ifit3	34583531	34588731	0.021220091	-0.352606694	3.622937408	7.002787744	0.001310035	0.040435375	TRUE	52359370	17770639
9	rs217366063	ENSMUSG00000034275	Igsf9b	27299204	27357546	-0.140357613	-0.061972191	7.741284187	7.00125682	0.001312892	0.040474003	TRUE	25130622	2168582
13	rs29622109	ENSMUSG00000038518	Jarid2	44729474	44921643	0.038899022	0.162829689	5.393336697	7.002176724	0.001313597	0.040474003	TRUE	88426920	43505277
14	rs31187642	ENSMUSG00000040997	Abhd4	54254188	54270637	-0.124266895	-0.029253698	6.470023204	7.015910532	0.001315667	0.040485256	TRUE	9937385	44316803
1	rs51237371	ENSMUSG00000036155	Mgat5	127205015	127488336	-0.081283727	NA	6.834464456	-3.286061886	0.001316696	0.040485256	TRUE	181318003	53829667
3	rs13477019	ENSMUSG00000027706	Sec62	30792875	30821263	-0.096399448	-0.026179675	7.349777566	6.993935543	0.001321529	0.040614415	TRUE	23824920	6967955
14	rs30264676	ENSMUSG00000022203	Efs	54916535	54926126	0.273799069	0.030937815	3.688107215	6.99103256	0.001323252	0.040628463	TRUE	74415721	19489595
4	rs32865425	ENSMUSG00000028778	Hcrtr1	130130217	130139359	-0.537750161	-0.155673374	1.356523533	6.981245619	0.001336742	0.041003438	TRUE	124654566	5475651
6	rs13478783	ENSMUSG00000071341	Egr4	85511121	85513589	-0.557716288	-0.467559395	4.438955175	6.978968211	0.001338053	0.041024038	TRUE	60591379	24919742
3	rs260058764	ENSMUSG00000028176	Lrrc7	158082891	158562221	0.01145211	-0.169053433	6.211409895	7.219589031	0.001339563	0.041050744	TRUE	159811101	1248880
18	rs263687961	ENSMUSG00000024597	Slc12a2	57878678	57946821	-0.086737018	0.066887931	6.522573643	6.988610309	0.001346899	0.041196896	TRUE	90448757	32501936
18	rs263687961	ENSMUSG00000025427	Rnf165	77456110	77565161	0.070483945	-0.07366288	6.065176119	6.986718358	0.001349183	0.041247101	TRUE	90448757	12883596
8	rs230879074	ENSMUSG00000036510	Cdh8	99024471	99416471	-0.130092904	-0.19267264	5.870934625	6.969052803	0.001350499	0.041267661	TRUE	119945761	20529290
6	rs13478995	ENSMUSG00000034930	Rtkn	83135463	83152579	-0.22339326	-0.140109128	4.22134403	6.964065733	0.001354626	0.041354429	TRUE	117470880	34318301
11	rs240617401	ENSMUSG00000001313	Rnd2	101464999	101471853	0.027915945	-0.123015397	7.108902392	6.975914838	0.001362401	0.04155226	TRUE	46222615	55242384
11	rs48169870	ENSMUSG00000048834	Vstm2a	16257724	16427310	0.081737171	-0.085849063	6.200545953	7.009439012	0.001366318	0.04165194	TRUE	30675691	14248381
15	rs31858887	ENSMUSG00000005716	Pvalb	78191114	78206400	0.181359516	-0.317985282	2.831404094	6.94908915	0.001376521	0.041942353	TRUE	71632551	6558563
13	rs29622109	ENSMUSG00000069237	Fam8a1	46669522	46678056	-0.105257584	-0.09163788	7.030873022	6.93790615	0.001391744	0.042306523	TRUE	88426920	41748864
18	rs13483369	ENSMUSG00000024581	Napg	62977831	62999450	-0.084005998	-0.001663404	7.268128701	6.928041287	0.001399158	0.042501877	TRUE	54614841	8362990
8	rs230879074	ENSMUSG00000001472	Tcf25	123373753	123403835	0.085625121	0.098230181	8.163377596	6.92945402	0.001399495	0.042501877	TRUE	119945761	3427992
2	rs33064547	ENSMUSG00000029419	Ajm1	25575416	25581757	0.123466084	0.048928355	7.857176542	6.925073916	0.001407271	0.042704084	TRUE	38946612	13364855
19	rs30608930	ENSMUSG00000025199	Chuk	44073335	44107480	0.065142951	-0.070206468	5.608993871	6.917774203	0.001414184	0.042868848	TRUE	52359370	8251890
7	rs31995355	ENSMUSG00000002985	Apoe	19696109	19699188	-0.085411254	0.016469805	9.922919185	6.918082386	0.001414249	0.042868848	TRUE	4006930	15689179
6	rs13478783	ENSMUSG00000030276	Ttll3	113389260	113414587	-0.282738856	-0.104707515	4.238313121	6.910700629	0.001422853	0.043082479	TRUE	60591379	52797881
14	rs31187642	ENSMUSG00000037697	Ddhd1	45588467	45658143	-0.130011261	-0.056077603	6.060246475	6.925492938	0.001426622	0.043162364	TRUE	9937385	35651082
15	rs31858887	ENSMUSG00000023011	Faim2	99497012	99528165	0.131551838	0.039820807	8.474813901	6.908768304	0.001427387	0.043165164	TRUE	71632551	27864461
3	rs13474735	ENSMUSG00000027669	Gnb4	32580332	32616585	-0.174530983	0.035736556	6.023814216	6.907492371	0.00142814	0.04316761	TRUE	95734876	63118291
15	rs31858887	ENSMUSG00000023004	Tuba1b	98931425	98934565	0.091473894	-0.056726665	6.70515316	6.907658378	0.001428813	0.043167648	TRUE	71632551	27298874
1	rs227085647	ENSMUSG00000025982	Sf3b1	54985169	55027481	-0.141559701	-0.091549576	8.158131368	7.204238344	0.001430681	0.043185601	TRUE	59847167	4819686
1	rs227085647	ENSMUSG00000038174	Fam126b	58522806	58586323	-0.158779197	-0.082080954	7.183284878	7.203667138	0.001431359	0.043185601	TRUE	59847167	1260844
17	rs4137196	ENSMUSG00000024122	Pdpk1	24073680	24150924	0.034864755	-0.068042483	7.954469374	6.904324396	0.001432098	0.043185601	TRUE	5332903	18740777
5	rs3719791	ENSMUSG00000029705	Cux1	136248135	136567490	0.136145882	0.059642496	6.329736908	6.920051935	0.001434015	0.043223103	TRUE	131541036	4707099
12	rs235238684	ENSMUSG00000021037	Ahsa1	87266479	87273998	-1.34E-05	-0.164048737	5.53160039	6.900675321	0.001437963	0.043301448	TRUE	91595674	4321676
13	rs29622109	ENSMUSG00000021493	Pdlim7	55495795	55513676	0.144004353	0.113653412	5.874148309	6.897760935	0.001442938	0.04341053	TRUE	88426920	32913244
4	rs32865425	ENSMUSG00000029054	Gabrd	155384980	155398112	0.111212699	0.086864117	7.115542404	6.884806334	0.001457947	0.043716892	TRUE	124654566	30730414
12	rs6385807	ENSMUSG00000071398	2410004P03Rik	17003319	17011727	-0.634067087	-0.000237535	0.840251993	6.884134779	0.001458275	0.043716892	TRUE	55758373	38746646
9	rs238448868	ENSMUSG00000038884	Shfl	20868642	20874307	-0.188903192	-0.132701495	5.769328485	6.882533911	0.001461405	0.043779614	TRUE	58886107	38011800
7	rs235606231	ENSMUSG00000042978	Sbk1	126248862	126295016	0.036618181	0.111526983	7.217360881	6.896985904	0.001463586	0.043805923	TRUE	120135179	6113683
17	rs46703123	ENSMUSG00000002831	Plin4	56100591	56109803	-0.686585336	-0.672575769	3.709881256	6.878506932	0.001465534	0.043831114	TRUE	26854246	29246345
5	rs33508711	ENSMUSG00000028944	Prkag2	24862744	25100642	-0.131783561	-0.152713337	5.81930642	6.878572209	0.001466197	0.043831114	TRUE	40761789	15661147
7	rs235606231	ENSMUSG00000038244	Mical2	112225856	112413106	-0.211378974	0.022973577	6.374135527	6.894785552	0.001466476	0.043831114	TRUE	120135179	7722073
12	rs6385807	ENSMUSG00000033530	Ttc7b	100300770	100520826	0.006617651	-0.129452791	6.523389965	6.866739293	0.001481307	0.04421263	TRUE	55758373	44542397
1	rs32180662	ENSMUSG00000026150	Mff	82724890	82752394	-0.084332983	-0.104787974	6.682377777	6.867152357	0.001482197	0.044218655	TRUE	116037566	33285172
7	rs31995355	ENSMUSG00000091811	Inafm1	16272013	16273617	-0.116711069	-0.200471534	5.009898981	6.856507012	0.001494901	0.04443247	TRUE	4006930	12265083
7	rs235606231	ENSMUSG00000030704	Rab6a	100607410	100641268	-0.130471543	-0.01338321	8.533544369	6.871844733	0.001496953	0.044451895	TRUE	120135179	19493911
9	rs49019729	ENSMUSG00000051243	Islr2	58196297	58204319	0.030776901	-0.191616444	6.381269805	6.853724043	0.00149772	0.044451895	TRUE	120016907	61812588
9	rs49019729	ENSMUSG00000037206	Islr	58156268	58204306	0.085260446	-0.352693536	2.885593324	6.853276598	0.001498324	0.044451895	TRUE	120016907	61812601
19	rs30608930	ENSMUSG00000024998	Plce1	38481109	38785030	0.172337627	-0.145798189	3.597646717	6.85158528	0.001501069	0.04447792	TRUE	52359370	13574340
2	rs254201911	ENSMUSG00000017144	Rnd3	51130438	51149111	0.030639457	0.40922997	4.192296855	6.86851764	0.001501214	0.04447792	TRUE	24187191	26943247
16	rs4217166	ENSMUSG00000043391	2510009E07Rik	21649045	21694665	0.124186357	0.083622253	7.164783898	6.85287247	0.001502073	0.044480908	TRUE	90181009	68486344
3	rs13477019	ENSMUSG00000028086	Fbxw7	84815268	84979198	-0.136707419	-0.031974905	6.92963745	6.8481908	0.00150679	0.044600005	TRUE	23824920	60990348
11	rs49027247	ENSMUSG00000000805	Car4	84957786	84966044	0.385717828	0.357484562	3.665527537	6.846475497	0.001510416	0.044686728	TRUE	120306788	35340744
14	rs30264676	ENSMUSG00000036422	Pcdh8	79766775	79771312	-0.352297711	-0.405604681	3.796170319	6.841526913	0.001513963	0.044771036	TRUE	74415721	5351054
11	rs238893157	ENSMUSG00000020411	Nipal4	46148155	46166508	0.250366999	-0.118367803	3.29868451	6.850849457	0.001524116	0.045029822	TRUE	90480671	44314163
X	rs226776950	ENSMUSG00000095562	Erdr1	170009659	170019281	-0.294849064	-1.05712553	0.597998259	6.835424817	0.001525278	0.045043408	TRUE	152774935	17234724
1	rs32180662	ENSMUSG00000038576	Susd4	182763860	182896591	-0.076856479	0.043723845	6.834907613	6.833503135	0.001527817	0.045076927	TRUE	116037566	66726294
11	rs48169870	ENSMUSG00000017639	Rab11fip4	79591212	79698023	-0.036143552	-0.084400897	8.825732409	6.882794935	0.001528831	0.045086106	TRUE	30675691	48915521
17	rs33387924	ENSMUSG00000071054	Safb	56584825	56606294	-0.096842556	-0.051227526	6.733253755	6.829099026	0.001534082	0.04519945	TRUE	67752883	11146589
6	rs13478783	ENSMUSG00000079598	Clec2l	38663067	38680865	-0.276965588	-0.232784299	4.599742998	6.82663304	0.001534827	0.045200643	TRUE	60591379	21910514
9	rs226723272	ENSMUSG00000048537	Phldb1	44686304	44735198	-0.092508632	0.085856123	7.610106394	6.827945103	0.001536029	0.045215305	TRUE	3994759	40691545
6	rs245539697	ENSMUSG00000030237	Slco1a4	141805440	141856199	0.287913578	0.387746484	5.776797581	6.824111035	0.001538873	0.045278256	TRUE	90159627	51645813
18	rs13483369	ENSMUSG00000043079	Synpo	60593973	60660142	-0.092251116	-0.024020306	8.23432369	6.82015565	0.00154205	0.045334929	TRUE	54614841	5979132
9	rs49019729	ENSMUSG00000025651	Uqcrc1	108936633	108949623	0.047805194	-0.079047589	6.690860204	6.821133845	0.001542377	0.045334929	TRUE	120016907	11067284
1	rs51237371	ENSMUSG00000003458	Ncstn	172066013	172082795	-0.088078138	NA	5.724064555	-3.235418165	0.001552176	0.045523653	TRUE	181318003	9235208
4	rs46850777	ENSMUSG00000039270	Megf9	70427065	70534995	0.048881374	0.118017815	7.209483475	6.812046484	0.001556904	0.045641451	TRUE	40805010	29622055
2	rs13476801	ENSMUSG00000067847	Romo1	156144039	156145797	0.122152114	-0.264469935	3.379403707	6.825997053	0.001560131	0.045681515	TRUE	138480020	17664019
12	rs235238684	ENSMUSG00000072946	Ptgr2	84285232	84315832	0.063744332	0.190720844	4.956117636	6.809964735	0.001560405	0.045681515	TRUE	91595674	7279842
7	rs31995355	ENSMUSG00000102252	Snrpn	59982495	60140219	-0.001147394	0.12334459	8.174531933	6.804006484	0.00156735	0.04584302	TRUE	4006930	55975565
6	rs13478783	ENSMUSG00000030351	Tspan11	127887589	127953977	-1.547603664	-1.354224953	0.45582979	6.799076071	0.001573447	0.04595855	TRUE	60591379	67296210
14	rs30264676	ENSMUSG00000044772	Sntn	13670876	13683148	0.4775515	-1.4059913	-1.196298308	6.785782117	0.001592024	0.046436082	TRUE	74415721	60732573
7	rs31995355	ENSMUSG00000078670	Fam174b	73740302	73776919	0.08805939	0.248948604	4.680277853	6.786011108	0.001592996	0.046436082	TRUE	4006930	69733372
11	rs49027247	ENSMUSG00000025153	Fasn	120805846	120824547	-0.066971612	-0.100788051	8.761006218	6.78690992	0.001593718	0.046436082	TRUE	120306788	499058
9	rs49019729	ENSMUSG00000062309	Rpp25	57504026	57505448	0.14678463	-0.139557111	3.784823306	6.784539149	0.001594136	0.046436082	TRUE	120016907	62511459
17	rs33387924	ENSMUSG00000035929	H2-Q4	35379617	35385290	0.372971379	0.427766303	2.033165726	6.778867241	0.001605146	0.046714393	TRUE	67752883	32367593
9	rs49019729	ENSMUSG00000032386	Trip4	65828930	65908794	0.002432659	0.163069438	5.344623313	6.770546748	0.00161439	0.046877184	TRUE	120016907	54108113
2	rs33162749	ENSMUSG00000032679	Cd59a	104095801	104115354	-0.145602557	0.391480164	2.956872977	6.771450176	0.001615702	0.046894085	TRUE	78799176	25296625
9	rs30522453	ENSMUSG00000032097	Ddx6	44604892	44640731	0.04070978	0.092929973	7.979787109	6.768439511	0.001618554	0.046955608	TRUE	86220923	41580192
X	rs246222509	ENSMUSG00000031174	Rpgr	10073621	10216920	-0.294719278	-0.015111719	4.853735163	6.766859555	0.001620262	0.046969482	TRUE	64312439	54095519
8	rs245638874	ENSMUSG00000057672	Pkn1	83666536	83699179	-0.095524065	0.094862112	5.364898775	6.797424503	0.001620963	0.046969482	TRUE	59125561	24540975
1	rs263412184	ENSMUSG00000048126	Col6a3	90765923	90843971	-0.101872084	0.513318494	2.274996053	6.767341264	0.001621227	0.046969482	TRUE	29549273	61216650
7	rs31995355	ENSMUSG00000002265	Peg3	6703892	6730431	0.074689861	0.003455679	9.13023147	6.765206018	0.001623178	0.047004792	TRUE	4006930	2696962
15	rs246033409	ENSMUSG00000022425	Enpp2	54838901	54952892	0.024474426	0.231836966	6.84488101	6.763495629	0.001625962	0.0470496	TRUE	11336383	43502518
10	rs13480628	ENSMUSG00000019804	Snx3	42502030	42535381	0.120146241	0.075347127	6.722077303	6.761752611	0.001628597	0.047055607	TRUE	67238174	24702793
6	rs30899669	ENSMUSG00000033769	Exoc6b	84618487	85069513	-0.072282114	-0.124973941	6.63184198	6.762057043	0.001630255	0.047082317	TRUE	39400456	45218031
17	rs33387924	ENSMUSG00000023826	Prkn	10840384	12063361	-0.210672347	-0.000707814	4.086597838	6.759533195	0.001633381	0.047151398	TRUE	67752883	55689522
16	rs4162529	ENSMUSG00000022533	Atp13a3	30312423	30405975	-0.038421742	-0.123292725	6.298146481	6.749317278	0.001649007	0.04741889	TRUE	12261912	18050511
14	rs262164631	ENSMUSG00000055538	Zcchc24	25711642	25769039	0.147060441	0.130255121	7.163449857	6.762497609	0.001649578	0.04741889	TRUE	90847095	65078056
9	rs49019729	ENSMUSG00000032470	Mras	99385420	99437381	0.018249704	-0.080903798	7.937596024	6.746350342	0.001650033	0.04741889	TRUE	120016907	20579526
7	rs31995355	ENSMUSG00000069806	Cacng7	3332955	3368221	-0.022993562	0.111293729	6.983169095	6.745518506	0.001652273	0.047452029	TRUE	4006930	638709
2	rs33064547	ENSMUSG00000075318	Scn2a	65620771	65767447	0.043368393	0.111427403	8.260376097	6.746232796	0.001653329	0.047452029	TRUE	38946612	26674159
15	rs31810918	ENSMUSG00000052560	Cpne8	90487482	90679432	0.14815527	0.295623911	4.022511008	6.745506209	0.001654408	0.047459619	TRUE	37462413	53025069
2	rs33162749	ENSMUSG00000027108	Ola1	73092801	73218924	0.148164565	0.006086648	5.532740324	6.743707324	0.001656649	0.047502692	TRUE	78799176	5580252
18	rs13483369	ENSMUSG00000102697	Pcdhac2	37143503	37187657	-0.124866252	0.038277392	4.902419684	6.738334624	0.00166024	0.04756332	TRUE	54614841	17427184
1	rs263412184	ENSMUSG00000032968	Inha	75507077	75510366	-0.089753016	-0.17771171	5.628534	6.740982013	0.001660245	0.04756332	TRUE	29549273	45957804
5	rs3719791	ENSMUSG00000041468	Gpr12	146582398	146585239	-0.13825749	0.078160742	4.940102086	6.755665864	0.001661899	0.047569503	TRUE	131541036	15041362
4	rs13477746	ENSMUSG00000036062	Phf24	42916660	42944752	0.063983096	0.015868486	9.381793762	6.75543901	0.001661943	0.047569503	TRUE	65944235	22999483
13	rs29248623	ENSMUSG00000078958	Atp6ap1l	90883433	90905355	0.133359252	-0.361718947	3.055977784	7.010601984	0.001668256	0.047693641	TRUE	52758052	38125381
1	rs51237371	ENSMUSG00000040423	Rc3h1	160906418	160974978	0.090835028	NA	6.103914608	3.21299335	0.001668509	0.047693641	TRUE	181318003	20343025
9	rs49019729	ENSMUSG00000050627	Gpd1l	114899341	114933987	0.050524218	-0.07690918	6.724231587	6.732534921	0.001670742	0.04773624	TRUE	120016907	5082920
9	rs217366063	ENSMUSG00000031925	Maml2	13297957	13709388	0.236809324	0.23248708	3.984564353	6.730342931	0.001675795	0.047838015	TRUE	25130622	11421234
15	rs31810918	ENSMUSG00000022454	Nell2	95075230	95528559	-0.094319448	-0.182734143	7.036447661	6.726550226	0.001682949	0.047980812	TRUE	37462413	57612817
7	rs32060039	ENSMUSG00000030701	Plekhb1	100642892	100662414	-0.144922686	0.00479317	8.892093878	6.726168861	0.001684351	0.047980812	TRUE	71816909	28825983
12	rs6385807	ENSMUSG00000020570	Sypl	32953891	32979860	-0.00838468	0.149388566	5.49510461	6.722093626	0.00168772	0.048029603	TRUE	55758373	22778513
4	rs46850777	ENSMUSG00000028414	Fktn	53713998	53777890	0.114365763	-0.007436074	6.399392889	6.722597208	0.001687743	0.048029603	TRUE	40805010	12908988
3	rs50526143	ENSMUSG00000063052	Lrrc40	158036662	158068487	-0.079174456	0.044768398	6.929943434	6.718879414	0.001694254	0.048172182	TRUE	119108318	38928344
15	rs31858887	ENSMUSG00000022565	Plec	76170974	76232574	-0.126620284	-0.051016998	8.541202299	6.716134159	0.001698074	0.048259418	TRUE	71632551	4538423
10	rs13480628	ENSMUSG00000078429	Ctdsp2	126978717	126999975	-0.126716038	-0.113317522	7.198290274	6.698194987	0.001724767	0.048861559	TRUE	67238174	59740543
8	rs245638874	ENSMUSG00000052934	Fbxo31	121549440	121578806	-0.033144509	0.139787287	7.258972427	6.727744286	0.001725243	0.048861559	TRUE	59125561	62423879
1	rs51237371	ENSMUSG00000042429	Adora1	134199223	134235431	-0.069463567	NA	7.709633956	-3.202561123	0.001725349	0.048861559	TRUE	181318003	47082572
9	rs30522453	ENSMUSG00000020253	Ppm1m	106194947	106199746	-0.134098296	-0.290013108	3.991106271	6.695143021	0.001729268	0.048910956	TRUE	86220923	19974024
11	rs240617401	ENSMUSG00000005237	Dnah2	69420809	69549110	0.343994933	0.049453569	2.887324256	6.710132179	0.001729385	0.048910956	TRUE	46222615	23198194
7	rs31995355	ENSMUSG00000030401	Rtn2	19282624	19296160	-0.103851101	-0.012863689	6.430170078	6.694514125	0.001730141	0.048910956	TRUE	4006930	15275694
1	rs32180662	ENSMUSG00000026170	Cyp27a1	74713574	74737892	0.293735789	0.058038592	3.177594399	6.691389067	0.00173678	0.04907704	TRUE	116037566	41299674
7	rs3148686	ENSMUSG00000035545	Leng8	4137039	4148177	0.070367516	-0.019932246	8.797447955	6.684032667	0.001747749	0.049326038	TRUE	30306475	26158298
11	rs238893157	ENSMUSG00000020374	Rasgef1c	49901835	49980994	-0.224046301	-0.073443519	4.432770834	6.698344783	0.001747897	0.049326038	TRUE	90480671	40499677
17	rs46703123	ENSMUSG00000071172	Srsf3	29032628	29043373	-0.096494579	0.027760733	6.717135122	6.682285474	0.001749326	0.049344683	TRUE	26854246	2178382
10	rs13480628	ENSMUSG00000020108	Ddit4	59949669	59951834	-0.036815019	-0.168260246	5.639734384	6.677010831	0.001758087	0.049553736	TRUE	67238174	7286340
19	rs30608930	ENSMUSG00000010663	Fads1	10182888	10196877	0.06517147	0.05642148	8.191442684	6.67631877	0.001758281	0.049553736	TRUE	52359370	42162493
6	rs13478783	ENSMUSG00000042810	Krba1	48395586	48419781	0.181240739	0.167198064	6.391828172	6.671031236	0.001766275	0.049735352	TRUE	60591379	12171598
9	rs238448868	ENSMUSG00000002028	Kmt2a	44803355	44881296	0.11495059	0.159118237	8.224828635	6.671767136	0.001767373	0.049744449	TRUE	58886107	14004811
10	rs13480628	ENSMUSG00000004929	Thop1	81070035	81082559	0.210283704	0.156828102	5.084366895	6.667484675	0.001773283	0.049888928	TRUE	67238174	13831861
